# Supplementary material for: Causal associations between hypertension and abnormal brain cortical structures: Insights from a bidirectional Mendelian randomization study
Source: Int J Cardiol Cardiovasc Risk Prev. 2024 Dec 7;24:200354. doi: 10.1016/j.ijcrp.2024.200354 (PMC11696852; doi:10.1016/j.ijcrp.2024.200354)
Supplement: Multimedia component 2 [file mmc2.xlsx]

## Sheet: Summary
Supplementary Tables
Table S1. The detailed information about SNPs for hypertension (P-value<5E-08) and brain cortical structure (P-value<5E-06).
Table S2. The cause effects of hypertension on brain cortical structure.
Table S3. The cause effects of brain cortical structure on hypertension.

## Sheet: Table S1
S1 Table. The detailed information about SNPs for hypertension (P-value<5E-08) and brain cortical structure (P-value<5E-06).
SNP	EA	OA	EAF	Beta	SE	P-value	Sample size	F-statistics
Hypertension
rs4335411	A	G	0.7674	0.00639539	0.00104945	3.1e-10	484598	37.1373
rs1331860	T	G	0.356851	0.00519031	0.00087479	2.8e-09	484598	35.2029
rs78083376	T	G	0.247362	-0.00557588	0.000992908	7.7e-09	484598	31.5362
rs200009640	T	TCTCTC	0.203461	0.00601811	0.00103947	2.2e-09	484598	33.5194
rs10660539	CCTT	C	0.704586	0.00543265	0.000912563	3e-09	484598	35.4403
rs68085857	T	C	0.229731	0.00634822	0.000988717	8.3e-11	484598	41.2249
rs35479618	A	G	0.016533	0.0269047	0.00324826	1.8e-17	484598	68.6048
rs778124	A	G	0.37539	0.00518761	0.000858212	1.6e-09	484598	36.5381
rs6666703	T	C	0.286961	-0.00514373	0.0009205	4.8e-08	484598	31.2255
rs2493296	T	C	0.137014	0.0079618	0.00121071	8.7e-12	484598	43.2456
rs1999996	G	A	0.447171	0.00503165	0.000841741	2.6e-09	484598	35.7325
rs11125883	C	A	0.361561	-0.00566334	0.000864505	9.4e-11	484598	42.9151
rs5836558	ATTT	A	0.569643	0.00482614	0.00084814	2.5e-08	484598	32.3791
rs11677903	T	C	0.208155	-0.00550463	0.00102638	4.5e-08	484598	28.7634
rs62189015	C	T	0.099666	-0.00753276	0.00139903	3.9e-08	484598	28.9904
rs17264894	A	T	0.425649	-0.00538127	0.000847185	9e-11	484598	40.3472
rs139553812	TC	T	0.239177	-0.00746509	0.000972612	2.6e-15	484598	58.9102
rs4392188	G	A	0.122948	0.00763655	0.00126999	3e-09	484598	36.1571
rs1981909	C	T	0.441302	-0.00508844	0.00084666	4.4e-09	484598	36.1203
rs9751828	A	G	0.713322	0.00562939	0.000951998	4.4e-09	484598	34.9664
rs4390812	A	G	0.508885	-0.00613798	0.000830903	2.7e-13	484598	54.5695
rs2551976	C	T	0.480444	-0.00494315	0.000835624	6.7e-10	484598	34.9934
rs28381984	T	C	0.494786	0.00472182	0.000833545	3.3e-08	484598	32.0893
rs9917785	G	A	0.338253	-0.00464871	0.000882588	2.8e-08	484598	27.7427
rs6784520	A	C	0.41895	-0.00526918	0.000844584	1.1e-10	484598	38.9225
rs55735727	T	A	0.267267	-0.00541683	0.000952655	1e-08	484598	32.331
rs11454754	CT	C	0.634878	0.00547536	0.00099528	3.2e-08	484598	30.2646
rs902450	A	G	0.720001	-0.0057027	0.000924824	2.7e-10	484598	38.0227
rs12500686	G	A	0.287024	-0.00535544	0.000925875	5e-09	484598	33.4569
rs6841386	A	C	0.852984	0.00836576	0.00117324	2.2e-13	484598	50.8437
rs5020545	T	C	0.435734	-0.00524771	0.000844473	4.9e-10	484598	38.6161
rs9330353	A	T	0.426693	0.00651937	0.000847617	4.7e-15	484598	59.1578
rs35895091	G	A	0.698704	0.00524872	0.000916619	4.9e-09	484598	32.7891
rs28730491	C	G	0.336268	-0.00497811	0.000893096	3e-08	484598	31.0694
rs1290933	A	C	0.679954	-0.00603477	0.000898455	1.8e-11	484598	45.1158
rs2046645	G	C	0.436266	-0.00549891	0.000848422	1.8e-11	484598	42.0077
rs11429307	GT	G	0.189098	0.00756276	0.00106322	7.2e-13	484598	50.5958
rs27687	C	T	0.267132	0.0063675	0.000941807	6.7e-12	484598	45.7103
rs28515660	C	T	0.259093	-0.00618765	0.000953136	1e-10	484598	42.1446
rs35496664	GA	G	0.141541	-0.00799324	0.00126494	7.9e-10	484598	39.9306
rs2455357	G	A	0.70998	-0.00689392	0.00102489	7.6e-12	484598	45.2458
rs150305881	T	C	0.463885	-0.00740095	0.000871511	2.7e-17	484598	72.1156
rs13358657	G	A	0.130729	0.00925225	0.00123216	2.1e-14	484598	56.3846
rs62429779	A	G	0.150357	0.0064626	0.00116417	2.8e-08	484598	30.8164
rs9399953	T	C	0.307175	0.00538985	0.000931799	1.3e-08	484598	33.4587
rs2251828	A	G	0.755937	0.00622121	0.000967322	5.3e-11	484598	41.3626
rs55994889	CA	C	0.426458	0.0123249	0.000846998	6.9e-47	484598	211.74
rs9479072	T	C	0.582209	-0.00552713	0.000853496	8.1e-11	484598	41.9369
rs6456010	T	A	0.930721	0.011419	0.00168974	2.2e-11	484598	45.6685
rs17826049	T	G	0.043799	-0.0115071	0.00203115	2.6e-08	484598	32.0958
rs60772526	T	C	0.921267	0.0181223	0.00155618	3.9e-31	484598	135.615
rs9690885	T	C	0.191017	-0.00825682	0.00108488	1.8e-14	484598	57.9245
rs184863984	C	G	0.044928	0.0123282	0.00208369	2.3e-09	484598	35.0052
rs10622246	ATTTT	A	0.488572	-0.00473786	0.000838593	4.4e-08	484598	31.9199
rs3757394	T	C	0.623008	0.00568557	0.000862541	4.6e-12	484598	43.4499
rs35769913	T	C	0.404451	-0.00586484	0.000849093	1.2e-11	484598	47.7092
rs12535256	C	T	0.441882	0.0047349	0.000834885	1.5e-08	484598	32.1639
rs7844259	A	G	0.730581	0.00585106	0.000955992	4.9e-10	484598	37.4594
rs7841408	G	A	0.348299	-0.00601065	0.000875406	3.2e-12	484598	47.1437
rs11776122	G	A	0.199469	0.00594356	0.00103977	1.1e-08	484598	32.6752
rs6471502	A	G	0.528772	-0.00573225	0.000833788	8.3e-12	484598	47.2649
rs36163465	G	A	0.321281	-0.005429	0.000964827	1.6e-08	484598	31.6622
rs10091532	A	C	0.41255	-0.00596347	0.000846834	5.2e-13	484598	49.5908
rs28394055	T	C	0.528854	-0.00624853	0.00085628	1.4e-13	484598	53.2506
rs7826620	T	C	0.325054	0.00607843	0.000888326	4.6e-12	484598	46.8207
rs7831859	C	T	0.431949	-0.00574362	0.000841252	6e-12	484598	46.6143
rs10217559	T	C	0.678949	0.00527009	0.000897484	4.7e-09	484598	34.4812
rs1048070	C	T	0.530274	0.00480949	0.000853603	2.8e-08	484598	31.7458
rs35079883	CT	C	0.52111	0.00547254	0.000843276	6.5e-11	484598	42.1152
rs117464403	A	G	0.018508	0.0203903	0.00308878	5.3e-11	484598	43.5786
rs1886598	G	C	0.705076	-0.00640178	0.000936432	6.3e-12	484598	46.7357
rs10883543	T	G	0.892464	0.0107306	0.00134869	1.4e-15	484598	63.3029
rs2921965	C	T	0.290767	-0.00524916	0.000925195	1.7e-08	484598	32.1894
rs1317742	T	C	0.139752	0.00690456	0.00120031	4.9e-09	484598	33.0891
rs360153	C	T	0.575157	0.00811534	0.000841612	9.1e-24	484598	92.98
rs12799296	A	G	0.09363	0.00805295	0.00143076	7.5e-09	484598	31.6794
rs71475909	G	A	0.35299	0.0105825	0.000884747	4.7e-33	484598	143.067
rs34356228	GT	G	0.284342	-0.00550156	0.000951532	5e-09	484598	33.4291
rs7125196	C	T	0.120575	-0.00997915	0.00128257	3.5e-15	484598	60.5376
rs71468663	AC	A	0.045016	0.0133856	0.00201017	2.1e-11	484598	44.3415
rs3093733	CA	C	0.282523	-0.00737	0.000931391	9e-16	484598	62.6139
rs11112548	T	A	0.043821	-0.0114898	0.0020958	2.6e-08	484598	30.0556
rs60984214	A	G	0.216511	0.00541211	0.0010114	2e-08	484598	28.6344
rs73099903	T	C	0.084881	0.00948676	0.0014951	2.9e-10	484598	40.262
rs10771960	T	C	0.339511	0.00485388	0.000883094	2.9e-08	484598	30.2109
rs11441170	CT	C	0.300718	-0.00951959	0.000912704	1.9e-25	484598	108.787
rs73126004	C	T	0.266019	-0.00567599	0.000945293	2e-09	484598	36.0537
rs4842504	C	A	0.529243	-0.00467573	0.000831819	5.3e-09	484598	31.5967
rs35100507	AGT	A	0.277873	0.00563203	0.000943038	3.5e-09	484598	35.6674
rs17073834	C	G	0.123872	0.00688733	0.00127032	4.3e-08	484598	29.3951
rs112035922	T	C	0.239151	0.006352	0.000987408	2.4e-11	484598	41.3835
rs112684153	C	T	0.07151	-0.00983668	0.00166696	7.2e-09	484598	34.8214
rs193443	A	G	0.471327	0.00516076	0.000834591	1.5e-10	484598	38.2367
rs57786342	A	G	0.20445	0.00620249	0.00103707	2.3e-09	484598	35.7698
rs12911761	T	C	0.418175	0.00487241	0.000849191	1.6e-08	484598	32.9213
rs12906962	C	T	0.326499	0.0067136	0.000901502	3.3e-14	484598	55.4597
rs112481886	CT	C	0.42344	0.00618007	0.000852764	5.5e-13	484598	52.5205
rs4924588	G	A	0.355485	0.00653282	0.00087645	6.9e-14	484598	55.5581
rs2581462	T	G	0.449886	-0.0045926	0.000869625	4.8e-08	484598	27.8903
rs10500326	T	G	0.235237	-0.00871534	0.00098222	5.9e-20	484598	78.732
rs59867374	A	G	0.592011	0.00603656	0.00085001	1.1e-12	484598	50.4349
rs7404754	T	C	0.574126	-0.00577185	0.000843275	3e-12	484598	46.8481
rs12934751	C	T	0.536285	0.00643294	0.000846582	9.9e-15	484598	57.7406
rs111896658	T	C	0.107826	-0.00924496	0.00134577	3.7e-12	484598	47.192
rs142849507	T	C	0.016421	0.0217307	0.00352935	1.2e-09	484598	37.9104
rs7186298	T	C	0.43157	-0.00478133	0.000837974	1.7e-08	484598	32.5564
rs71382367	AGAT	A	0.4512	0.00598906	0.00083999	1.7e-12	484598	50.8357
rs371440902	CT	C	0.475921	-0.00595171	0.000866903	5.3e-12	484598	47.1349
rs9747806	A	G	0.513276	-0.00489039	0.000840366	5.5e-09	484598	33.8649
rs143274148	T	C	0.03323	0.0152713	0.00232725	1.1e-10	484598	43.0592
rs9907987	C	T	0.9059	0.00829971	0.00143141	6.8e-09	484598	33.62
rs6504213	C	T	0.595381	0.00514257	0.000850342	1.7e-09	484598	36.5741
rs72971364	A	G	0.099023	0.00785479	0.00139699	4.6e-08	484598	31.6142
rs117777118	A	G	0.037554	-0.0122867	0.00236689	4.8e-08	484598	26.9472
rs7232858	C	T	0.189308	-0.00687031	0.00107016	1.4e-10	484598	41.215
rs8093196	T	G	0.66915	0.00682514	0.000888073	2.3e-14	484598	59.0644
rs10164193	G	T	0.080216	0.00927956	0.00154935	3e-09	484598	35.872
rs581441	C	G	0.431166	0.00506754	0.000854529	1.1e-08	484598	35.1674
rs7259285	A	G	0.449102	0.00487707	0.000837606	2.4e-09	484598	33.903
rs4803195	T	G	0.175624	-0.00685883	0.00110874	9.1e-10	484598	38.2684
rs139114831	AG	A	0.084223	0.00879781	0.00151887	7e-09	484598	33.5512
rs6108676	A	C	0.369675	-0.00536054	0.00086316	9.7e-10	484598	38.5687
rs6033019	T	G	0.013285	0.0224885	0.00366212	7.5e-10	484598	37.7099
rs79094191	C	T	0.037683	0.0175324	0.00219121	2e-15	484598	64.0199
rs3208800	T	G	0.522544	-0.00530804	0.000833504	1.1e-10	484598	40.5558
Total brain SA
rs2490556	A	T	0.3155	0.0266959	0.00558424	1.75e-06	32068	22.8539
rs4846200	T	C	0.4191	0.0280945	0.00558424	4.88e-07	32068	25.3113
rs499688	T	C	0.6518	0.0265925	0.00562704	2.29e-06	31582	22.3336
rs6673449	A	G	0.4319	0.0278866	0.00557486	5.67e-07	32176	25.022
rs12137969	A	G	0.2412	-0.0254974	0.00557486	4.79e-06	32176	20.9182
rs10927043	T	C	0.1826	0.0283767	0.00557486	3.58e-07	32176	25.9094
rs12630663	T	C	0.5883	-0.0317215	0.00557486	1.27e-08	32176	32.3773
rs34464850	C	G	0.1534	0.0451508	0.00559157	6.76e-16	31984	65.2025
rs10029872	T	C	0.4749	-0.0258754	0.00557486	3.46e-06	32176	21.543
rs2301718	A	G	0.2269	0.031052	0.00557486	2.55e-08	32176	31.0249
rs386424	T	G	0.6992	-0.0304904	0.00557486	4.52e-08	32176	29.9129
rs139849708	T	C	0.9703	0.0349935	0.00660084	1.15e-07	22951	28.1045
rs10251751	T	C	0.6639	0.0258519	0.00557486	3.53e-06	32176	21.5039
rs76650567	T	C	0.087	-0.0258255	0.00557486	3.61e-06	32176	21.4601
rs66702753	A	C	0.7507	0.0256589	0.00557486	4.17e-06	32176	21.184
rs17543864	A	G	0.3264	-0.0297314	0.00557486	9.65e-08	32176	28.4422
rs2066827	T	G	0.7667	0.0347023	0.00643649	6.99e-08	24138	29.0682
rs7975351	A	G	0.474	0.0304068	0.00565062	7.4e-08	31319	28.9568
rs35227403	A	T	0.0588	-0.0279524	0.00557486	5.33e-07	32176	25.1403
rs111855983	T	C	0.8681	0.0274642	0.0059565	4.01e-06	28185	21.2594
rs2195243	C	G	0.2196	-0.0313745	0.00580181	6.38e-08	29708	29.2433
rs34011931	A	G	0.672	-0.0254883	0.00557486	4.83e-06	32176	20.9033
rs76801057	T	C	0.0263	0.0307061	0.00647578	2.12e-06	23846	22.4836
rs6505216	T	G	0.2375	0.0257747	0.00564063	4.89e-06	31430	20.88
rs12452834	T	C	0.3329	-0.0288498	0.00569184	4.01e-07	30867	25.691
rs1791513	A	G	0.4737	0.0255716	0.00557486	4.5e-06	32176	21.0401
Total brain TH
rs1180331	A	G	0.461	0.0268882	0.00551553	5.3e-07	32872	23.7656
rs556204	C	G	0.1594	-0.0277602	0.00555204	1.42e-06	32441	25
rs2002058	T	C	0.1892	0.0252881	0.00549741	1.29e-06	33089	21.16
rs7549825	A	G	0.6916	-0.0275776	0.00551553	2.5e-06	32872	25
rs6738528	A	T	0.3984	0.0310248	0.00551553	7.32e-09	32872	31.6406
rs3770776	A	G	0.5701	-0.0268882	0.00551553	3.17e-07	32872	23.7656
rs11692435	A	G	0.091	-0.0355463	0.00585929	3.18e-10	29128	36.8044
rs533577	T	C	0.4935	-0.034472	0.00551553	8.43e-11	32872	39.0625
rs11708974	T	C	0.4778	0.0241304	0.00551553	4.07e-06	32872	19.1406
rs2636563	C	G	0.2416	0.0277464	0.00567541	2.3e-06	31046	23.9012
rs10016059	T	C	0.6621	-0.0263722	0.00555204	4.99e-06	32441	22.5625
rs7657284	A	C	0.7535	-0.0269648	0.00551553	2.68e-07	32872	23.9012
rs7683042	A	G	0.5972	0.0248199	0.00551553	3.85e-06	32872	20.25
rs35021943	A	C	0.7578	-0.0312546	0.00551553	2.98e-09	32872	32.1111
rs40565	T	C	0.8108	0.026729	0.00556855	5.91e-07	32249	23.04
rs194833	T	G	0.4771	-0.0242734	0.0055482	3.61e-06	32486	19.1406
rs3200031	T	C	0.0773	0.0279716	0.00551553	5.53e-07	32872	25.7194
rs12543282	T	C	0.2395	0.0263954	0.00552461	4.09e-06	32764	22.8272
rs35025323	T	C	0.879	0.0270762	0.00551553	1.76e-06	32872	24.0992
rs4296031	A	G	0.8037	-0.0244121	0.0055482	3.78e-06	32486	19.36
rs7957460	A	G	0.6732	-0.0256501	0.00554598	2.96e-06	32512	21.3906
rs12815451	T	C	0.8481	-0.032995	0.00707036	3.2e-06	20004	21.7778
rs1558801	A	C	0.6148	0.0259324	0.00569249	2.2e-06	30860	20.7531
rs4772440	T	C	0.4224	-0.0248199	0.00551553	3.1e-06	32872	20.25
rs1742401	A	G	0.3809	-0.0262419	0.00552461	7.05e-07	32764	22.5625
rs117826338	T	C	0.1353	0.0298238	0.00577235	9.9e-08	30012	26.6944
rs3816046	T	C	0.3206	-0.029421	0.00574068	8.46e-07	30344	26.2656
rs5994871	T	C	0.7171	0.0257391	0.00551553	8.82e-07	32872	21.7778
rs5756894	A	C	0.6043	0.0241304	0.00551553	4.74e-06	32872	19.1406
Bankssts SA
rs626186	T	C	0.793	-0.0275377	0.00573671	1.59e-06	30386	23.0425
rs2573727	A	G	0.6568	-0.0294777	0.00586937	5.1e-07	29028	25.2235
rs13112241	A	G	0.256	0.0269301	0.00573671	2.67e-06	30386	22.0369
rs76289875	A	G	0.0996	0.0272346	0.00573634	2.06e-06	30390	22.5409
rs12516225	T	G	0.3045	-0.0271069	0.00573671	2.3e-06	30386	22.3271
rs62384380	A	C	0.0193	-0.0300463	0.00603308	6.35e-07	27474	24.8029
rs117332214	T	G	0.9771	0.0276436	0.0060442	4.8e-06	27373	20.9175
rs9321751	A	G	0.6233	-0.0276497	0.00579703	1.85e-06	29757	22.7495
rs2237430	T	C	0.6745	-0.0276682	0.00573671	1.41e-06	30386	23.2613
rs7862092	T	G	0.9222	0.0315742	0.00573671	3.71e-08	30386	30.2927
rs9634160	T	C	0.4236	-0.028496	0.00623032	4.79e-06	25762	20.9193
rs79898982	T	C	0.6328	0.0276497	0.00580767	1.93e-06	29648	22.666
rs160458	T	C	0.5145	-0.038817	0.00573671	1.32e-11	30386	45.7843
rs6565627	T	C	0.2994	-0.0306953	0.00579528	1.18e-07	29775	28.054
rs73006822	T	C	0.15	0.0342024	0.00601265	1.28e-08	27661	32.3579
Caudalanteriorcingulate SA
rs12045189	A	G	0.7534	0.0260046	0.00556346	2.95e-06	32308	21.848
rs7604555	A	G	0.8701	0.0339035	0.00700604	1.3e-06	20373	23.4177
rs2053395	A	G	0.4281	-0.025406	0.00556148	4.91e-06	32331	20.8685
rs78281653	T	C	0.9655	-0.0270628	0.00564936	1.66e-06	31333	22.9482
rs10171821	A	G	0.5171	0.0262766	0.00564936	3.3e-06	31333	21.6342
rs924762	T	C	0.2788	0.0258159	0.00553077	3.04e-06	32691	21.7872
rs7728751	A	G	0.7924	0.0314802	0.00553077	1.26e-08	32691	32.3968
rs7711454	T	C	0.8686	-0.0255704	0.00554897	4.06e-06	32477	21.2349
rs56851678	A	C	0.4096	0.0253102	0.00553077	4.74e-06	32691	20.9421
rs11135715	A	G	0.7162	0.0264151	0.00553077	1.79e-06	32691	22.8103
rs2509765	T	C	0.8388	0.0289852	0.00558424	2.1e-07	32068	26.9416
rs4747503	C	G	0.6059	-0.0314574	0.00553077	1.29e-08	32691	32.3501
rs292110	A	G	0.659	0.0253753	0.00553077	4.48e-06	32691	21.0499
rs3741588	A	G	0.8229	-0.0254919	0.00553959	4.19e-06	32587	21.1763
rs59249511	A	C	0.1613	0.025617	0.00553077	3.63e-06	32691	21.4529
rs77616139	A	G	0.0376	0.027032	0.00556148	1.17e-06	32331	23.6251
rs80241863	A	G	0.0127	0.0379633	0.00638707	2.79e-09	24513	35.3285
rs149041077	T	G	0.8348	0.025502	0.00552858	3.97e-06	32717	21.2776
Caudalmiddlefrontal SA
rs114248263	C	G	0.0168	-0.0264891	0.00574125	3.95e-06	30338	21.2874
rs7562708	T	G	0.3836	0.0307605	0.00553866	2.8e-08	32598	30.8445
rs7580560	A	G	0.8095	0.0262375	0.00553866	2.17e-06	32598	22.4406
rs7356095	A	G	0.2786	-0.0277974	0.00565776	8.97e-07	31240	24.139
rs655045	T	C	0.4059	-0.0327426	0.00565776	7.15e-09	31240	33.4916
rs9345125	A	G	0.82	0.0362009	0.00553866	6.32e-11	32598	42.7198
rs9402979	T	C	0.2545	-0.0286803	0.00556148	2.51e-07	32331	26.5942
rs448939	T	C	0.5498	0.0280496	0.00556148	4.57e-07	32331	25.4374
rs12542760	C	G	0.3253	0.0257955	0.00553866	3.2e-06	32598	21.691
rs2589230	T	C	0.9407	0.0278357	0.0055695	5.8e-07	32238	24.9788
cuneus SA
rs6693283	A	C	0.4206	-0.0301571	0.00566275	1.01e-07	31185	28.3613
rs61837172	T	C	0.0528	-0.0283212	0.00613751	3.94e-06	26547	21.2931
rs3171927	A	G	0.7056	-0.0265791	0.00566275	2.69e-06	31185	22.0306
rs140984211	A	T	0.9571	0.0261282	0.00566275	3.95e-06	31185	21.2895
rs141912254	T	C	0.9753	-0.0297066	0.00569572	1.83e-07	30825	27.2025
rs151130682	C	G	0.9871	0.028438	0.00603594	2.46e-06	27448	22.1978
rs72656074	A	G	0.7047	0.0282239	0.00577168	1.01e-06	30019	23.9128
rs149328984	A	T	0.1848	0.0280598	0.00575912	1.11e-06	30150	23.7387
rs139358502	C	G	0.029	-0.0259979	0.00562651	3.82e-06	31588	21.35
rs4147321	C	G	0.7697	0.0326924	0.00566275	7.76e-09	31185	33.3304
rs7727904	A	G	0.7719	0.0274344	0.00570229	1.5e-06	30754	23.1469
rs2270027	A	G	0.8121	-0.0283662	0.00566275	5.47e-07	31185	25.0927
rs35004829	A	G	0.2341	-0.029247	0.00566275	2.41e-07	31185	26.6753
rs1659832	A	G	0.2698	-0.026855	0.00566275	2.11e-06	31185	22.4904
rs73205654	T	C	0.0973	-0.0278829	0.00566529	8.58e-07	31157	24.2232
rs35510610	T	G	0.2619	0.0260283	0.00566275	4.3e-06	31185	21.1269
rs11012387	A	C	0.093	-0.0285282	0.00608153	2.72e-06	27038	22.0051
rs990906	C	G	0.8612	0.031388	0.00648285	1.29e-06	23794	23.442
rs7141150	A	C	0.5206	0.0363644	0.00566275	1.35e-10	31185	41.2382
rs3743462	A	G	0.844	-0.0328403	0.00628993	1.78e-07	25276	27.2598
rs12921392	A	G	0.3878	0.0315286	0.00566275	2.59e-08	31185	30.9995
rs4888640	A	T	0.3432	0.0289013	0.00566275	3.33e-07	31185	26.0484
rs247787	A	G	0.8304	-0.0290614	0.00566275	2.86e-07	31185	26.3378
rs67951074	C	G	0.3915	0.0313221	0.00640828	1.02e-06	24351	23.8901
rs41298605	T	C	0.0188	0.0325016	0.00690181	2.49e-06	20993	22.1761
Frontalpole SA
rs74979230	A	G	0.1573	-0.0256761	0.00552082	3.3e-06	32809	21.6297
rs872505	T	C	0.4151	-0.0272694	0.00552082	7.87e-07	32809	24.3973
rs80242188	A	C	0.067	-0.0292542	0.00625942	2.96e-06	25523	21.8428
rs80316816	T	C	0.9212	-0.0261083	0.00551678	2.21e-06	32857	22.3967
rs13145280	T	C	0.2345	0.025274	0.00552082	4.68e-06	32809	20.9575
rs114620601	C	G	0.981	0.0349939	0.00690773	4.06e-07	20957	25.6634
rs185509891	A	T	0.0725	-0.0254202	0.00555333	4.7e-06	32426	20.9532
rs403351	A	G	0.0862	0.0331045	0.00659797	5.23e-07	22971	25.1741
rs10824617	A	G	0.9087	0.0253227	0.00552082	4.51e-06	32809	21.0385
rs1054442	A	C	0.6253	0.0276977	0.00552082	5.25e-07	32809	25.1698
rs11060178	C	G	0.909	0.025964	0.00552082	2.56e-06	32809	22.1176
rs113050298	T	C	0.0548	-0.0297694	0.00553704	7.58e-08	32617	28.9058
Fusiform SA
rs61784835	T	C	0.3646	0.0292028	0.00560244	1.86e-07	31860	27.1703
rs62242182	A	G	0.2569	-0.0271646	0.00556492	1.05e-06	32291	23.8281
rs6801733	A	G	0.946	-0.0275201	0.00553001	6.47e-07	32700	24.7656
rs4552422	A	G	0.5306	0.0264914	0.00556492	1.93e-06	32291	22.6617
rs62351955	A	C	0.1976	0.0263529	0.00561311	2.67e-06	31739	22.042
rs75899615	A	G	0.9811	-0.0268086	0.00560702	1.74e-06	31808	22.8604
rs62385213	A	G	0.8221	0.0259129	0.00559796	3.68e-06	31911	21.4275
rs77694980	A	C	0.9705	-0.0285492	0.00595819	1.66e-06	28169	22.9594
rs6931994	A	G	0.6984	0.0257071	0.00558799	4.22e-06	32025	21.1639
rs35108177	A	G	0.1678	0.0267821	0.00584825	4.66e-06	29238	20.9718
rs7102547	C	G	0.1617	-0.0262334	0.00553001	2.1e-06	32700	22.5039
rs949279	A	G	0.3297	-0.0326024	0.00556492	4.67e-09	32291	34.3227
rs10842230	A	G	0.8114	-0.0254272	0.00556492	4.89e-06	32291	20.8776
rs17834032	T	C	0.5174	0.0413179	0.00556492	1.13e-13	32291	55.1263
rs2302276	T	C	0.6056	0.0258705	0.00558154	3.57e-06	32099	21.4833
rs190064082	C	G	0.0135	-0.0293465	0.00582618	4.73e-07	29460	25.3714
rs9950391	T	G	0.1711	0.0282528	0.00601254	2.61e-06	27662	22.0804
Inferiorparietal SA
rs3748770	A	G	0.2631	-0.0268897	0.00556337	1.34e-06	32309	23.3612
rs1413536	T	C	0.5065	0.0394565	0.00560068	1.86e-12	31880	49.6312
rs639016	C	G	0.2066	0.0386845	0.00556337	3.57e-12	32309	48.3502
rs75911833	A	C	0.0643	-0.0276746	0.00557798	7e-07	32140	24.6155
rs2163027	T	G	0.6866	-0.0264071	0.00556337	2.07e-06	32309	22.5302
rs7649084	A	G	0.7768	0.0265162	0.00556337	1.88e-06	32309	22.7167
rs9856782	A	C	0.7537	-0.0320892	0.00559647	9.82e-09	31928	32.8768
rs77469114	C	G	0.8836	-0.0268345	0.00556337	1.41e-06	32309	23.2654
rs27540	A	G	0.5659	-0.0382556	0.00556337	6.14e-12	32309	47.284
rs149940542	T	C	0.0098	0.0295734	0.00602355	9.13e-07	27561	24.1045
rs9376354	T	C	0.2853	0.0265339	0.00558668	2.04e-06	32040	22.5578
rs144980872	A	G	0.9812	0.0266923	0.00569378	2.76e-06	30846	21.9771
rs117402388	T	C	0.9525	-0.0263604	0.0057257	4.15e-06	30503	21.1956
rs2218439	A	G	0.4273	0.0299528	0.00559463	8.61e-08	31949	28.6637
rs2779710	A	G	0.4653	-0.0281155	0.00559463	5.02e-07	31949	25.255
rs118054914	A	G	0.979	0.0302451	0.00557737	5.87e-08	32147	29.4069
rs34146683	C	G	0.9057	-0.0291581	0.00555933	1.56e-07	32356	27.5088
rs68175985	A	G	0.1611	0.0455729	0.00584057	6.06e-15	29315	60.8839
rs4437022	A	C	0.4476	-0.0441608	0.00556337	2.06e-15	32309	63.0082
Inferiortemporal SA
rs72719040	A	G	0.0203	-0.0262353	0.00559314	2.72e-06	31966	22.002
rs9309013	A	G	0.3421	-0.0345212	0.00559551	6.86e-10	31939	38.0622
rs12622901	C	G	0.6011	-0.0254025	0.00556234	4.95e-06	32321	20.8564
rs115840240	A	G	0.0342	-0.0264214	0.00556725	2.08e-06	32264	22.5231
rs72775393	T	C	0.9288	-0.0284693	0.00556234	3.09e-07	32321	26.1962
rs71575448	A	G	0.8606	0.0286715	0.00559358	2.96e-07	31961	26.2737
rs35527096	A	G	0.5662	0.0254297	0.00556234	4.84e-06	32321	20.901
rs4895534	T	C	0.2857	0.0284734	0.00558502	3.43e-07	32059	25.9913
rs13278049	A	C	0.8514	-0.0261807	0.00556234	2.52e-06	32321	22.1538
rs13281310	C	G	0.9638	-0.0263722	0.00563132	2.83e-06	31534	21.9317
rs12351219	A	G	0.8579	-0.0287376	0.00559945	2.86e-07	31894	26.3397
rs2252655	A	G	0.5925	0.0279723	0.00556234	4.93e-07	32321	25.2895
rs187496937	T	C	0.0184	0.0274125	0.0059934	4.79e-06	27839	20.9195
rs10794054	A	G	0.3128	-0.0263045	0.00556234	2.26e-06	32321	22.3637
rs61050436	T	C	0.0364	0.028712	0.00623941	4.19e-06	25687	21.1758
rs78672121	A	T	0.0466	-0.0270336	0.0056375	1.62e-06	31465	22.995
rs76763585	T	C	0.9107	-0.0274508	0.00591168	3.43e-06	28614	21.562
rs2075378	A	G	0.3462	-0.0259515	0.00556234	3.08e-06	32321	21.7675
rs1444595	A	G	0.4228	-0.025795	0.00556234	3.53e-06	32321	21.5058
rs12320738	T	C	0.6703	-0.0254619	0.00556234	4.7e-06	32321	20.9539
rs2664129	T	G	0.2538	0.0286347	0.00556234	2.63e-07	32321	26.5014
rs4646623	T	G	0.4597	-0.0286309	0.00559358	3.08e-07	31961	26.1993
rs28514429	A	C	0.4724	0.0256761	0.00559551	4.46e-06	31939	21.0561
rs62054449	T	C	0.2275	0.0298093	0.00578209	2.53e-07	29911	26.5788
rs73006822	T	C	0.1508	0.0308965	0.00583967	1.22e-07	29324	27.9925
rs6139961	A	T	0.1886	0.025759	0.00556234	3.64e-06	32321	21.4459
rs761740	A	C	0.8305	-0.0253809	0.0055279	4.4e-06	32725	21.0812
Insula SA
rs112739559	A	G	0.0475	0.0255415	0.00556312	4.41e-06	32312	21.0794
rs12046899	T	G	0.2037	-0.0259266	0.00556312	3.16e-06	32312	21.7197
rs9943120	A	G	0.4499	0.0255526	0.00556312	4.37e-06	32312	21.0977
rs11678584	A	T	0.8653	-0.0255269	0.00556312	4.46e-06	32312	21.0552
rs11901774	T	C	0.3	-0.0302722	0.00556312	5.29e-08	32312	29.611
rs139034643	C	G	0.9639	-0.0288287	0.00556312	2.19e-07	32312	26.8544
rs80043648	C	G	0.845	-0.0278953	0.00556794	5.44e-07	32256	25.0999
rs7728751	A	G	0.7929	-0.035037	0.00556312	3.01e-10	32312	39.6659
rs72820379	A	G	0.9335	0.0256377	0.00557972	4.33e-06	32120	21.1122
rs4706392	A	T	0.8177	0.0301772	0.00556312	5.81e-08	32312	29.4253
rs13268611	T	C	0.461	0.0261444	0.00556312	2.61e-06	32312	22.0862
rs10123515	A	G	0.0527	-0.0271758	0.00553111	8.96e-07	32687	24.1401
rs2895580	A	T	0.7555	-0.0265055	0.00556312	1.89e-06	32312	22.7005
rs60720929	T	G	0.2244	-0.026596	0.00559647	2.01e-06	31928	22.5842
rs7080005	A	G	0.9654	0.0314402	0.0065129	1.38e-06	23575	23.3036
rs11231598	C	G	0.9484	0.0281896	0.00556183	4.01e-07	32327	25.6887
rs58066679	A	G	0.0831	0.0357073	0.00560059	1.82e-10	31881	40.6486
rs547232	T	C	0.3841	0.0268127	0.00556312	1.44e-06	32312	23.2297
rs4898835	A	G	0.6063	0.0261941	0.00556312	2.5e-06	32312	22.1703
rs10150279	T	C	0.3048	-0.0260491	0.00563839	3.84e-06	31455	21.344
rs72792122	A	T	0.0559	-0.0260475	0.00556312	2.84e-06	32312	21.9228
rs78986234	A	T	0.2721	-0.0274194	0.00556312	8.28e-07	32312	24.293
rs73166833	A	T	0.1625	0.0284124	0.00556312	3.27e-07	32312	26.0843
Isthmuscingulate SA
rs3770776	A	G	0.5712	-0.0396835	0.00555367	8.98e-13	32422	51.0576
rs12616022	A	T	0.7021	0.0283112	0.00570907	7.09e-07	30681	24.5915
rs35130388	A	G	0.921	-0.0258717	0.0056101	4e-06	31773	21.267
rs258035	A	G	0.4699	-0.0298429	0.00555367	7.72e-08	32422	28.875
rs9392155	A	G	0.8438	0.0292922	0.00557019	1.45e-07	32230	27.6545
rs149442901	A	G	0.0206	0.0280869	0.00585878	1.64e-06	29133	22.9822
rs12348386	A	T	0.1334	-0.0277504	0.00599739	3.71e-06	27802	21.4099
rs625695	T	C	0.0455	0.0278535	0.00555153	5.24e-07	32447	25.1729
rs78156452	T	C	0.2133	-0.0273755	0.00555367	8.25e-07	32422	24.2976
rs7134686	A	G	0.3517	-0.0259179	0.00558685	3.5e-06	32038	21.5212
rs1123680	A	G	0.7576	-0.0303625	0.00555367	4.57e-08	32422	29.8893
rs138234811	A	G	0.9728	-0.028998	0.00631824	4.44e-06	25050	21.0642
rs72734199	A	G	0.0292	-0.0264063	0.00555367	1.99e-06	32422	22.6076
rs12922027	A	G	0.86	0.0266307	0.00558685	1.87e-06	32038	22.7212
rs9789786	T	G	0.4141	-0.0258072	0.00555367	3.37e-06	32422	21.5934
Lateraloccipital SA
rs2282710	T	C	0.4643	0.0291775	0.00553925	1.38e-07	32591	27.7455
rs2974937	T	C	0.5336	0.0266688	0.00553925	1.48e-06	32591	23.1795
rs1781030	T	C	0.5537	0.0276976	0.00553925	5.73e-07	32591	25.0024
rs11897706	T	C	0.8556	-0.0259574	0.00553925	2.79e-06	32591	21.9593
rs7639401	A	T	0.7264	0.0256142	0.00553925	3.76e-06	32591	21.3825
rs9863836	T	C	0.2169	-0.0345921	0.0055701	5.29e-10	32231	38.568
rs12485668	T	C	0.9455	0.0285832	0.0057353	6.24e-07	30401	24.8376
rs56007616	A	G	0.8824	0.0315969	0.00553925	1.17e-08	32591	32.5378
rs552305	T	C	0.4054	0.0389581	0.00565839	5.78e-12	31233	47.4035
rs73079566	A	C	0.9209	-0.0311609	0.00675614	3.98e-06	21908	21.2728
rs58577680	T	C	0.1598	0.0256709	0.00553925	3.58e-06	32591	21.4772
rs9400576	A	C	0.8202	-0.0258597	0.00553925	3.04e-06	32591	21.7943
rs34604838	A	T	0.0385	0.027576	0.00584615	2.39e-06	29259	22.2496
rs56318622	A	G	0.0186	0.0256778	0.00557244	4.07e-06	32204	21.2337
rs16915479	T	C	0.912	-0.0285427	0.00558677	3.24e-07	32039	26.1016
rs117024320	A	G	0.008	-0.0414812	0.00876822	2.24e-06	13007	22.381
rs2277499	T	G	0.351	-0.0270986	0.00560772	1.35e-06	31800	23.3517
rs76341705	A	G	0.1264	-0.0507224	0.00553925	5.34e-20	32591	83.8489
rs2664134	A	T	0.8612	0.0254672	0.00553925	4.28e-06	32591	21.1378
rs28514429	A	C	0.4726	-0.0305524	0.00557218	4.18e-08	32207	30.0635
rs10438427	A	G	0.1679	-0.0281061	0.00553925	3.9e-07	32591	25.7454
rs8076087	A	G	0.3242	-0.0278405	0.00555564	5.41e-07	32399	25.1123
rs9964715	A	G	0.5803	0.0262615	0.0055701	2.42e-06	32231	22.2287
rs12609819	A	G	0.5173	0.0283577	0.00553925	3.06e-07	32591	26.2083
Lateralorbitofrontal SA
rs61772167	T	C	0.0166	0.0274827	0.00573889	1.68e-06	30363	22.9331
rs7529542	T	C	0.782	-0.0327732	0.00558947	4.54e-09	32008	34.3793
rs12026475	A	G	0.3597	0.0258773	0.00552697	2.84e-06	32736	21.9211
rs41266078	A	G	0.0325	-0.0269322	0.00554453	1.19e-06	32529	23.5948
rs6729276	A	G	0.3933	0.0276399	0.00552697	5.71e-07	32736	25.0091
rs4662400	T	G	0.3337	-0.0263252	0.00552697	1.91e-06	32736	22.6866
rs10179285	C	G	0.6006	0.029228	0.0056453	2.25e-07	31378	26.8054
rs72979537	T	C	0.0268	0.0277374	0.00590127	2.6e-06	28715	22.0922
rs7621856	T	C	0.4125	0.0273324	0.00552697	7.6e-07	32736	24.4557
rs6782638	A	T	0.6909	-0.025794	0.00552697	3.06e-06	32736	21.7803
rs12652639	T	C	0.5537	0.027666	0.00555959	6.48e-07	32353	24.7633
rs67616210	A	G	0.3274	-0.0287042	0.00552697	2.06e-07	32736	26.9721
rs13208234	A	G	0.6316	-0.0302885	0.00552697	4.25e-08	32736	30.0318
rs2237133	T	G	0.5047	-0.0282363	0.00555959	3.8e-07	32353	25.7946
rs7745766	A	C	0.8221	-0.0269511	0.00584715	4.04e-06	29249	21.2454
rs6949868	A	C	0.7667	-0.0273027	0.00552697	7.81e-07	32736	24.4027
rs10734250	A	G	0.6384	-0.0261363	0.00556561	2.65e-06	32283	22.0526
rs77692431	A	G	0.9166	0.0294333	0.00556372	1.22e-07	32305	27.9864
rs175098	C	G	0.8127	-0.0261754	0.00552697	2.18e-06	32736	22.4291
rs56329255	A	G	0.3081	0.0281525	0.00552697	3.52e-07	32736	25.9454
rs317518	T	C	0.6173	0.0261704	0.00552697	2.19e-06	32736	22.4206
rs961038	A	C	0.8736	0.0261144	0.00549293	1.99e-06	33143	22.6023
rs79487293	T	C	0.3185	-0.0306508	0.00561382	4.77e-08	31731	29.8103
rs2358483	T	C	0.3047	-0.0414742	0.00552697	6.19e-14	32736	56.3095
rs56169550	T	C	0.7742	0.0255675	0.00552697	3.73e-06	32736	21.3994
rs2959829	A	G	0.78	0.0254971	0.00552697	3.97e-06	32736	21.2817
rs12626790	A	G	0.3749	-0.0315194	0.00552697	1.18e-08	32736	32.5224
Lingual SA
rs1934057	T	C	0.4963	-0.0341222	0.0055695	8.98e-10	32238	37.5355
rs11124514	T	C	0.6552	0.0257415	0.0055695	3.8e-06	32238	21.3617
rs7563432	A	G	0.3756	-0.0271227	0.0056027	1.29e-06	31857	23.4353
rs10177412	T	C	0.5356	0.0264658	0.0055695	2.02e-06	32238	22.5807
rs140107310	T	C	0.9831	-0.0276681	0.00582272	2.02e-06	29495	22.5791
rs7628107	T	G	0.7481	-0.0268298	0.0056027	1.68e-06	31857	22.9319
rs1905346	T	C	0.3546	0.0277558	0.0055695	6.24e-07	32238	24.8356
rs11929686	A	G	0.4526	-0.0352223	0.0055695	2.54e-10	32238	39.9948
rs694828	A	T	0.2446	-0.0266622	0.0055695	1.69e-06	32238	22.9171
rs61508189	A	C	0.4636	0.0337143	0.0056027	1.77e-09	31857	36.2105
rs6812278	C	G	0.2932	0.0342785	0.00562963	1.14e-09	31553	37.0752
rs12508031	A	T	0.6617	-0.0301597	0.00647687	3.22e-06	23838	21.6833
rs6835930	A	G	0.1882	-0.0275957	0.00593088	3.27e-06	28429	21.6493
rs62365668	A	G	0.5351	0.0268122	0.0055695	1.48e-06	32238	23.1757
rs57583838	T	G	0.4368	0.0257547	0.0056027	4.29e-06	31857	21.131
rs1022179	A	C	0.8081	-0.0255663	0.00559279	4.85e-06	31970	20.8967
rs1283688	T	C	0.578	0.0257572	0.0055695	3.75e-06	32238	21.3878
rs7914158	T	C	0.3662	0.030509	0.0055695	4.3e-08	32238	30.0071
rs2022130	T	C	0.6823	0.036693	0.0055695	4.45e-11	32238	43.4045
rs7295050	A	G	0.7214	-0.0255218	0.0055695	4.6e-06	32238	20.9986
rs8000124	A	G	0.5863	0.0258042	0.0055695	3.6e-06	32238	21.4659
rs9545145	A	G	0.4892	-0.0313665	0.0055695	1.78e-08	32238	31.7176
rs1952750	T	C	0.6951	-0.0293206	0.0055695	1.41e-07	32238	27.7148
rs76341705	A	G	0.127	-0.0491486	0.0055695	1.1e-18	32238	77.8737
rs6496265	C	G	0.3226	0.0254809	0.0055695	4.76e-06	32238	20.9314
rs11656298	T	C	0.8893	-0.026272	0.00560086	2.72e-06	31878	22.0027
rs62106990	A	G	0.2211	-0.026571	0.00581003	4.8e-06	29624	20.915
rs2179597	T	G	0.5594	-0.0255261	0.0055695	4.58e-06	32238	21.0056
Medialorbitofrontal SA
rs12022854	T	C	0.1334	0.0257062	0.00554002	3.48e-06	32582	21.5305
rs35790549	A	T	0.7276	-0.0260893	0.0055727	2.85e-06	32201	21.9177
rs117742314	A	G	0.9767	0.0258078	0.0055626	3.49e-06	32318	21.5252
rs76179879	T	C	0.0587	0.0262958	0.00560851	2.75e-06	31791	21.9825
rs7097933	A	G	0.6355	0.030526	0.00554002	3.59e-08	32582	30.3612
rs2446113	A	C	0.7171	0.0287772	0.00554002	2.05e-07	32582	26.9821
rs117576185	T	C	0.9816	0.0281952	0.00578247	1.08e-06	29907	23.7752
rs28618294	T	C	0.5691	0.0284518	0.00609949	3.09e-06	26879	21.7586
rs188859357	T	C	0.9367	-0.0259167	0.0055727	3.31e-06	32201	21.6285
Middletemporal SA
rs12120287	A	G	0.5992	0.0265316	0.00573021	3.66e-06	30455	21.438
rs819817	A	G	0.7604	0.0259281	0.00566202	4.66e-06	31193	20.9699
rs621952	T	C	0.5117	-0.0296337	0.00567953	1.81e-07	31001	27.2237
rs1344762	T	C	0.6695	-0.0297066	0.00578945	2.88e-07	29835	26.3289
rs6785158	A	G	0.7212	0.0259383	0.00566202	4.63e-06	31193	20.9866
rs4241484	A	C	0.5896	0.0280106	0.00578945	1.31e-06	29835	23.4083
rs141834426	C	G	0.0413	-0.0375375	0.00565993	3.31e-11	31216	43.9853
rs10045552	T	C	0.3325	-0.0303581	0.00566202	8.25e-08	31193	28.7479
rs13184027	T	C	0.5621	-0.0261492	0.00569498	4.4e-06	30833	21.083
rs72867280	A	G	0.2466	0.0288244	0.00567167	3.73e-07	31087	25.8284
rs74734063	A	T	0.9451	0.0328284	0.0067969	1.37e-06	21646	23.328
rs117870882	T	C	0.9841	-0.026801	0.00584027	4.45e-06	29318	21.0589
rs2863232	A	G	0.3475	-0.0263848	0.00566202	3.16e-06	31193	21.7153
rs7124942	C	G	0.836	-0.0261645	0.00566202	3.82e-06	31193	21.3542
rs7127057	A	G	0.3301	-0.0274049	0.00566202	1.3e-06	31193	23.4268
rs12794347	A	G	0.0831	-0.0318081	0.00569673	2.36e-08	30814	31.1763
rs7314572	A	T	0.0849	0.0285925	0.00566202	4.42e-07	31193	25.5012
rs933998	A	C	0.8567	-0.0269434	0.00562758	1.69e-06	31576	22.9225
rs113166688	T	C	0.3634	-0.0273633	0.00567953	1.45e-06	31001	23.212
rs16971055	A	G	0.0909	-0.0316908	0.0063361	5.69e-07	24909	25.0163
rs76367437	A	G	0.9868	0.0312928	0.00656518	1.88e-06	23201	22.7194
rs73006822	T	C	0.1508	0.0344898	0.00594911	6.73e-09	28255	33.6105
rs4811476	T	C	0.4889	-0.0267133	0.00577524	3.74e-06	29982	21.3952
rs174775	A	G	0.4269	-0.0264979	0.00567953	3.08e-06	31001	21.7671
Paracentral SA
rs61784835	T	C	0.3653	-0.0265482	0.00558033	1.96e-06	32113	22.6334
rs75000595	T	C	0.9658	-0.0266423	0.00559989	1.96e-06	31889	22.6352
rs2175756	C	G	0.3501	0.025553	0.00554334	4.03e-06	32543	21.2491
rs17846866	T	G	0.9233	-0.0268728	0.00569359	2.36e-06	30848	22.2768
rs13147448	T	C	0.8837	-0.0279621	0.00550883	3.86e-07	32952	25.7644
rs10064431	T	C	0.4863	0.0287797	0.00560525	2.83e-07	31828	26.3621
rs58708371	A	C	0.2594	0.0253205	0.00554334	4.93e-06	32543	20.8642
rs73184545	T	C	0.2267	-0.0270925	0.00554334	1.02e-06	32543	23.8866
rs17748359	A	C	0.7382	0.0258247	0.00554334	3.18e-06	32543	21.7035
rs1858231	A	G	0.805	-0.0269462	0.00555727	1.24e-06	32380	23.511
rs2269084	C	G	0.2142	-0.030921	0.00554334	2.43e-08	32543	31.1145
rs6583848	T	C	0.6732	-0.0258275	0.00554334	3.17e-06	32543	21.7081
rs11594669	A	G	0.6817	-0.0268462	0.00571765	2.66e-06	30589	22.0461
rs2346756	C	G	0.4048	0.0316819	0.00557607	1.33e-08	32162	32.2823
rs6582653	T	C	0.5883	-0.030229	0.00593694	3.55e-07	28371	25.9251
rs113718731	A	T	0.1403	0.027022	0.00557607	1.26e-06	32162	23.4844
rs12146713	T	C	0.9084	-0.029503	0.00554334	1.02e-07	32543	28.3264
rs11619262	T	C	0.0599	0.0270155	0.00585326	3.92e-06	29188	21.3025
rs9565516	A	T	0.6619	-0.0293247	0.00554334	1.22e-07	32543	27.9849
rs72988150	A	C	0.715	-0.0265342	0.00557607	1.95e-06	32162	22.6442
rs1985142	A	G	0.9516	0.0277553	0.0059263	2.82e-06	28473	21.9344
Parahippocampal SA
rs75172353	T	C	0.0326	0.0280729	0.0060804	3.9e-06	27048	21.3163
rs113589997	T	C	0.9196	0.0261949	0.00573521	4.94e-06	30402	20.861
rs7616695	T	C	0.8402	-0.0263986	0.00577871	4.92e-06	29946	20.8689
rs11919722	C	G	0.8823	-0.0306132	0.00573521	9.41e-08	30402	28.4917
rs10032668	T	G	0.1834	-0.0265348	0.00577581	4.35e-06	29976	21.106
rs10474080	A	G	0.4144	-0.0298878	0.00573521	1.88e-07	30402	27.1575
rs4870489	C	G	0.9382	-0.0298262	0.00575836	2.22e-07	30158	26.8286
rs7783338	A	G	0.3035	-0.0267294	0.00577629	3.7e-06	29971	21.413
rs58131984	T	G	0.2633	0.0308046	0.00573521	7.84e-08	30402	28.8492
rs5003492	A	G	0.4285	0.0312562	0.00576946	6.05e-08	30042	29.3495
rs79623861	T	C	0.1107	0.0278073	0.00573521	1.24e-06	30402	23.5082
rs1792354	T	C	0.6631	-0.0344223	0.00573521	1.96e-09	30402	36.0231
rs1607232	T	G	0.2106	-0.0270506	0.00573521	2.4e-06	30402	22.2462
rs753396	T	C	0.241	-0.0268009	0.00573521	2.97e-06	30402	21.8375
rs7216651	T	C	0.7122	0.0268323	0.00586513	4.77e-06	29070	20.9296
Parsopercularis SA
rs62171362	C	G	0.0582	-0.0258608	0.00553866	3.02e-06	32598	21.801
rs2279829	T	C	0.2177	0.0277292	0.00553866	5.55e-07	32598	25.0648
rs79661770	A	T	0.9183	0.0264019	0.00550465	1.62e-06	33002	23.0044
rs1205023	T	C	0.5436	-0.0264366	0.00553866	1.82e-06	32598	22.7825
rs9471128	A	G	0.6081	0.0264496	0.00553866	1.79e-06	32598	22.805
rs71583722	A	T	0.8278	-0.02651	0.00554726	1.76e-06	32497	22.8383
rs441890	T	C	0.5773	0.0304472	0.00553866	3.86e-08	32598	30.2195
rs7010552	A	G	0.0711	-0.026032	0.00553866	2.6e-06	32598	22.0905
rs61218176	C	G	0.1887	0.0264088	0.00553866	1.86e-06	32598	22.7347
rs76282124	T	C	0.8169	-0.0258987	0.00553866	2.93e-06	32598	21.8649
rs12569867	A	G	0.967	-0.0270603	0.00572627	2.29e-06	30497	22.3318
rs3781363	C	G	0.9359	-0.0260864	0.00553866	2.48e-06	32598	22.183
rs1792802	A	C	0.2008	0.026196	0.00553866	2.25e-06	32598	22.3698
rs11107546	T	C	0.2954	0.0283583	0.00553866	3.06e-07	32598	26.2151
rs8007401	A	G	0.869	0.0272235	0.00590271	3.99e-06	28701	21.2708
rs2033939	A	G	0.0824	-0.0525379	0.00553866	2.41e-21	32598	89.9779
rs12938190	T	C	0.5015	0.0303804	0.00553866	4.13e-08	32598	30.0869
rs186907927	A	G	0.952	-0.0261598	0.00561488	3.18e-06	31719	21.7065
rs73148272	A	C	0.1502	0.0272516	0.00584386	3.11e-06	29282	21.7463
Parsorbitalis SA
rs72691108	A	G	0.2457	-0.0356188	0.00552722	1.17e-10	32733	41.5283
rs10173922	A	G	0.6332	0.0257326	0.00552722	3.23e-06	32733	21.6747
rs2287283	T	C	0.6171	0.033719	0.00552722	1.06e-09	32733	37.2166
rs73013265	A	C	0.026	0.029713	0.00648	4.53e-06	23815	21.0254
rs28848789	T	C	0.6971	-0.0279389	0.00607524	4.24e-06	27094	21.1491
rs4077419	A	C	0.5629	0.0266858	0.00555787	1.57e-06	32373	23.0538
rs9875836	T	C	0.5476	-0.0286617	0.00552722	2.16e-07	32733	26.8899
rs9855175	T	C	0.3765	-0.0261072	0.00552722	2.32e-06	32733	22.3104
rs2280298	A	G	0.4958	0.0261412	0.00552722	2.25e-06	32733	22.3684
rs4274741	A	G	0.6895	-0.0258815	0.00552722	2.84e-06	32733	21.9263
rs181686687	A	G	0.9004	-0.0274499	0.00565559	1.21e-06	31264	23.5573
rs2396373	A	G	0.4123	-0.0289339	0.00555787	1.93e-07	32373	27.1017
rs139214174	A	C	0.0424	0.0286039	0.00573172	6.03e-07	30439	24.9047
rs6941525	A	G	0.2254	-0.0262329	0.00555008	2.29e-06	32464	22.3406
rs878861	A	G	0.3533	0.0254411	0.00552722	4.16e-06	32733	21.1864
rs11768249	T	C	0.4752	-0.0258152	0.00557443	3.63e-06	32181	21.4461
rs72673107	A	G	0.8489	-0.027744	0.00552722	5.18e-07	32733	25.1955
rs10901380	A	G	0.4479	-0.0276824	0.00552722	5.49e-07	32733	25.0838
rs553106	T	C	0.0579	-0.0277009	0.00588837	2.55e-06	28841	22.1309
rs61901866	T	C	0.1641	0.0356755	0.00556656	1.47e-10	32272	41.0739
rs7147119	A	G	0.3683	-0.0367289	0.00552722	3.02e-11	32733	44.1572
rs11076160	A	G	0.2681	-0.0250812	0.00549318	4.98e-06	33140	20.8472
rs4920106	A	G	0.4107	-0.0261109	0.00552722	2.32e-06	32733	22.3167
Parstriangularis SA
rs6693283	A	C	0.4203	0.0259232	0.00553323	2.8e-06	32662	21.9492
rs2287283	T	C	0.6168	0.0360211	0.00553323	7.51e-11	32662	42.3796
rs2279829	T	C	0.2181	0.0720921	0.00553323	8.35e-39	32662	169.753
rs6443469	T	C	0.6072	0.0284928	0.00565188	4.62e-07	31305	25.4146
rs75187227	A	G	0.0491	0.028241	0.00553323	3.33e-07	32662	26.0497
rs62398976	T	C	0.086	-0.0262476	0.00556613	2.41e-06	32277	22.2368
rs2144366	C	G	0.8662	0.0283879	0.00553323	2.89e-07	32662	26.3215
rs4896381	T	C	0.5175	0.0260304	0.00555616	2.8e-06	32393	21.9489
rs6462143	C	G	0.3294	-0.0286824	0.00624707	4.4e-06	25624	21.0803
rs10278627	A	G	0.6768	-0.0600118	0.00553323	2.09e-27	32662	117.629
rs2197659	A	G	0.2244	-0.0265122	0.00553323	1.66e-06	32662	22.958
rs118120753	A	G	0.0452	0.0259451	0.00553323	2.75e-06	32662	21.9863
rs11245529	T	C	0.2652	-0.0260604	0.0055701	2.89e-06	32231	21.8895
rs4962460	A	G	0.5886	0.026392	0.00553323	1.84e-06	32662	22.7503
rs59614433	T	C	0.9161	-0.032969	0.0055701	3.24e-09	32231	35.0336
rs7967462	A	T	0.0528	0.0327706	0.00641434	3.24e-07	24305	26.1015
rs7996803	T	C	0.7221	-0.032977	0.00556398	3.09e-09	32302	35.1279
rs4924345	A	C	0.9172	0.0358892	0.00553323	8.8e-11	32662	42.0698
rs146062573	A	C	0.9865	-0.0295622	0.00624293	2.19e-06	25658	22.4231
rs1125867	A	G	0.7602	-0.0301713	0.00557859	6.36e-08	32133	29.2509
rs2014191	C	G	0.6206	-0.0259382	0.00566502	4.68e-06	31160	20.9641
Pericalcarine SA
rs7364475	T	C	0.388	-0.0294957	0.00559227	1.33e-07	31976	27.8189
rs147753572	A	C	0.979	0.031385	0.00573115	4.35e-08	30445	29.9889
rs4952552	A	G	0.4568	-0.0272105	0.00565839	1.52e-06	31233	23.1252
rs163499	T	C	0.567	0.0291992	0.00562402	2.08e-07	31616	26.9556
rs6741950	C	G	0.6486	0.0283052	0.00559227	4.16e-07	31976	25.6187
rs1917100	A	G	0.6643	-0.0266015	0.00559227	1.97e-06	31976	22.6276
rs971550	A	T	0.6936	0.0342132	0.00559227	9.47e-10	31976	37.4294
rs16829649	A	G	0.8882	0.0323583	0.00559227	7.2e-09	31976	33.4807
rs816328	T	C	0.7544	0.0278147	0.00559227	6.57e-07	31976	24.7384
rs6812278	C	G	0.2932	0.0410084	0.00565387	4.08e-13	31283	52.6082
rs13115025	A	T	0.0622	0.0358692	0.00610415	4.2e-09	26838	34.5298
rs17485876	T	C	0.2519	0.0270326	0.00559227	1.34e-06	31976	23.3668
rs67487681	T	C	0.7042	0.0256272	0.00559227	4.59e-06	31976	21.0004
rs6835930	A	G	0.1882	-0.0282541	0.0059638	2.16e-06	28116	22.4448
rs56111638	T	C	0.6279	-0.0286263	0.00568026	4.67e-07	30993	25.3977
rs57063427	T	C	0.9055	-0.0309528	0.00559227	3.11e-08	31976	30.6355
rs117892760	T	C	0.0381	-0.0430714	0.00578683	9.85e-14	29862	55.3983
rs4895532	T	C	0.3625	-0.0332896	0.00561594	3.07e-09	31707	35.1376
rs12234176	A	G	0.739	0.0258066	0.00561594	4.32e-06	31707	21.1163
rs6944697	A	G	0.8727	-0.0269926	0.00567139	1.94e-06	31090	22.6522
rs11103221	T	C	0.6889	0.0303523	0.00562562	6.84e-08	31598	29.11
rs11252615	T	C	0.4674	0.0274808	0.00559227	8.92e-07	31976	24.148
rs34450643	A	G	0.8498	0.027407	0.00562562	1.11e-06	31598	23.7346
rs10765918	A	G	0.7312	0.0393868	0.00594543	3.48e-11	28290	43.8868
rs1223090	A	G	0.5575	0.0397278	0.00559227	1.21e-12	31976	50.4678
rs1565256	T	C	0.2028	0.0271062	0.00559227	1.25e-06	31976	23.4943
rs57334908	T	C	0.9452	0.0279787	0.00556019	4.85e-07	32346	25.3208
rs667801	T	C	0.5861	0.0287985	0.00559227	2.61e-07	31976	26.5194
rs17179798	A	G	0.2113	0.031802	0.00559227	1.3e-08	31976	32.3394
rs61941461	T	C	0.2761	0.0262487	0.00559227	2.68e-06	31976	22.0312
rs9545158	A	G	0.4768	0.0414435	0.00559227	1.26e-13	31976	54.9209
rs35342371	A	T	0.3007	-0.0333011	0.00562402	3.2e-09	31616	35.0609
rs73313052	A	G	0.1269	-0.0584421	0.00559227	1.46e-25	31976	109.213
rs8034885	T	C	0.8607	0.0326789	0.00559227	5.11e-09	31976	34.1476
rs13726	T	C	0.2774	0.0279917	0.00559227	5.57e-07	31976	25.0543
rs6650695	A	G	0.356	-0.0298275	0.00609586	9.93e-07	26911	23.9422
rs8103241	A	G	0.5469	-0.0281465	0.00564117	6.06e-07	31424	24.8948
rs4811476	T	C	0.4883	0.0344033	0.00570127	1.59e-09	30765	36.4131
Postcentral SA
rs2279829	T	C	0.2182	-0.0650617	0.00567139	1.82e-30	31090	131.605
rs881743	A	G	0.7038	0.0303503	0.00567139	8.72e-08	31090	28.6383
rs313135	T	C	0.4854	0.0341495	0.00570452	2.15e-09	30730	35.8369
rs4571472	A	G	0.3608	0.0266226	0.00567139	2.68e-06	31090	22.0354
rs34322452	A	G	0.7418	0.0436096	0.00570452	2.09e-14	30730	58.4422
rs555720	T	C	0.2218	0.0294012	0.00569572	2.44e-07	30825	26.646
rs118166900	T	C	0.9847	0.0273628	0.00581444	2.53e-06	29579	22.1464
rs12878	A	G	0.5998	0.027361	0.00567139	1.41e-06	31090	23.2748
rs11789773	A	C	0.1896	-0.0354479	0.00599297	3.32e-09	27843	34.9862
rs7856501	T	C	0.5092	0.028507	0.00567139	5e-07	31090	25.2652
rs10795049	T	C	0.2307	0.0262388	0.00567139	3.72e-06	31090	21.4047
rs61842496	T	C	0.0741	-0.0306697	0.00605783	4.13e-07	27250	25.6321
rs78868651	A	G	0.0237	0.0273385	0.00569738	1.6e-06	30807	23.0249
rs11033898	C	G	0.4042	0.0345733	0.00567139	1.09e-09	31090	37.1623
rs57579826	T	C	0.138	0.0270025	0.00570693	2.23e-06	30704	22.3873
rs1884010	A	G	0.438	-0.0288333	0.00588704	9.69e-07	28854	23.9881
rs4924346	A	G	0.0911	0.0893823	0.00567139	5.83e-56	31090	248.384
rs8106076	T	C	0.3708	-0.0279405	0.00595692	2.73e-06	28181	22
rs117623407	A	G	0.8467	0.0292834	0.00582153	4.9e-07	29507	25.3028
Posteriorcingulate SA
rs841860	T	G	0.1408	0.0301393	0.00596614	4.38e-07	28094	25.52
rs11161942	T	C	0.8708	0.0343007	0.00552309	5.29e-10	32782	38.5692
rs12475627	A	G	0.6157	0.025683	0.00552309	3.32e-06	32782	21.6235
rs11695609	T	C	0.5247	-0.0353972	0.00552309	1.47e-10	32782	41.0747
rs72794538	T	G	0.1746	-0.0259811	0.00555367	2.9e-06	32422	21.8855
rs59570572	T	C	0.1504	0.025454	0.00548896	3.53e-06	33191	21.5047
rs72761270	T	C	0.3546	0.0350075	0.00552309	2.32e-10	32782	40.1751
rs76103164	T	C	0.9519	0.0340553	0.00707567	1.49e-06	19974	23.1651
rs1028658	T	G	0.629	0.0265173	0.00552309	1.58e-06	32782	23.0512
rs1331621	T	C	0.3538	-0.0261989	0.00557019	2.56e-06	32230	22.122
rs7315284	T	C	0.7367	0.0273255	0.00555367	8.65e-07	32422	24.2089
rs11653573	T	C	0.0223	-0.0282006	0.00577456	1.04e-06	29989	23.8496
Precentral SA
rs7524505	A	G	0.2321	-0.0269847	0.00566547	1.91e-06	31155	22.6862
rs6889914	T	C	0.669	-0.0260264	0.00563302	3.83e-06	31515	21.3474
rs6878923	A	T	0.2846	0.0276557	0.00571671	1.31e-06	30599	23.4032
rs10064431	T	C	0.4861	0.033652	0.00569784	3.5e-09	30802	34.882
rs4499967	T	C	0.1056	-0.0281893	0.00563302	5.61e-07	31515	25.043
rs4706392	A	T	0.817	0.0455432	0.00563302	6.22e-16	31515	65.3679
rs11983431	T	C	0.4542	0.0258649	0.00565026	4.7e-06	31323	20.9548
rs7868648	T	G	0.2341	0.0296815	0.00563302	1.37e-07	31515	27.7644
rs7134627	A	C	0.4704	0.0280171	0.00566747	7.67e-07	31133	24.4381
rs17756000	T	C	0.2411	-0.0284903	0.00563302	4.24e-07	31515	25.5805
rs2929680	C	G	0.3841	0.0314186	0.00566747	2.96e-08	31133	30.7322
rs189874581	T	C	0.0336	-0.0348369	0.00566747	7.91e-10	31133	37.7832
rs1080066	A	G	0.9091	-0.140414	0.00563302	3.81e-137	31515	621.35
rs12438177	A	G	0.3732	-0.0271717	0.00566547	1.62e-06	31155	23.0019
rs117467389	T	G	0.0219	-0.0281517	0.00583888	1.43e-06	29332	23.2462
Precuneus SA
rs7559976	T	C	0.531	-0.0353091	0.00552891	1.7e-10	32713	40.7845
rs1014274	T	C	0.3434	0.0256582	0.00552891	3.47e-06	32713	21.5365
rs775718	A	G	0.4171	-0.0270733	0.00552891	9.75e-07	32713	23.9774
rs74854087	A	C	0.8317	-0.0265609	0.00552891	1.56e-06	32713	23.0785
rs12639074	T	C	0.4369	0.0274103	0.00555959	8.21e-07	32353	24.3076
rs13060816	T	C	0.4705	0.0277891	0.00552891	5.01e-07	32713	25.2621
rs10008615	T	C	0.7535	-0.0273022	0.00552891	7.89e-07	32713	24.3846
rs888814	T	G	0.4896	0.0316651	0.00552891	1.02e-08	32713	32.8006
rs76606999	T	C	0.015	-0.0417642	0.00889988	2.7e-06	12625	22.0211
rs2432803	T	C	0.1784	-0.028014	0.00552891	4.05e-07	32713	25.6726
rs9401858	T	G	0.4472	-0.0264739	0.00555179	1.86e-06	32444	22.7389
rs9399245	T	G	0.7089	-0.0351395	0.00555179	2.46e-10	32444	40.0613
rs1899498	A	G	0.3875	-0.0268852	0.00552891	1.16e-06	32713	23.6455
rs2022932	A	G	0.7735	0.0292911	0.00561505	1.82e-07	31717	27.2121
rs56252769	T	C	0.7297	-0.0275386	0.00555959	7.3e-07	32353	24.5357
rs7111565	T	C	0.2468	0.0287827	0.00552891	1.93e-07	32713	27.1008
rs67588230	T	C	0.3221	-0.0260735	0.00557824	2.95e-06	32137	21.8476
rs73313052	A	G	0.1262	0.0566971	0.00552891	1.13e-24	32713	105.158
rs116856431	T	G	0.0359	0.0262805	0.00552891	2e-06	32713	22.5937
rs4774220	A	G	0.2507	0.027489	0.00555959	7.63e-07	32353	24.4474
rs1451294	A	T	0.2392	-0.0278564	0.00552891	4.7e-07	32713	25.3845
rs919798	A	G	0.555	0.0270682	0.00560068	1.35e-06	31880	23.3581
rs150234929	A	G	0.028	-0.0260106	0.00554521	2.72e-06	32521	22.0021
Rostralanteriorcingulate SA
rs6795366	T	C	0.2695	0.0254981	0.00557477	4.8e-06	32177	20.92
rs13319577	A	T	0.7211	-0.0254779	0.00554189	4.28e-06	32560	21.1354
rs1178101	A	C	0.1719	0.0306664	0.00554189	3.14e-08	32560	30.6203
rs2465076	T	C	0.4866	0.0263439	0.00557278	2.28e-06	32200	22.3468
rs2873898	T	C	0.4606	-0.0255206	0.00554189	4.12e-06	32560	21.2064
rs10758624	A	G	0.0904	0.0266544	0.00565468	2.43e-06	31274	22.2188
rs7874287	T	C	0.2992	-0.0295501	0.00554189	9.7e-08	32560	28.4317
rs12251170	A	G	0.8815	-0.0259025	0.00554189	2.95e-06	32560	21.8458
rs28808586	A	G	0.3064	-0.0265454	0.00557477	1.92e-06	32177	22.6737
rs56166460	A	G	0.1881	0.0269363	0.00554189	1.17e-06	32560	23.6245
rs1986012	T	C	0.7415	-0.0283969	0.00557278	3.47e-07	32200	25.9656
rs139132221	T	C	0.9627	-0.0297859	0.00622199	1.69e-06	25831	22.9173
rs7187736	A	G	0.7751	-0.0271634	0.00559559	1.21e-06	31938	23.5655
rs2202895	T	C	0.2218	-0.0320378	0.0055583	8.22e-09	32368	33.2231
Rostralmiddlefrontal SA
rs7529537	T	C	0.8796	0.029773	0.00554589	7.94e-08	32513	28.8205
rs809056	A	C	0.6687	0.0265976	0.0055373	1.56e-06	32614	23.0723
rs4670555	T	C	0.4733	0.0284835	0.0055373	2.69e-07	32614	26.46
rs194242	A	G	0.6735	0.0279402	0.0055373	4.52e-07	32614	25.4603
rs6716859	A	G	0.2759	0.0258236	0.00557002	3.55e-06	32232	21.4942
rs35612915	A	G	0.2504	-0.0357816	0.00565631	2.52e-10	31256	40.0177
rs6723971	A	G	0.5215	-0.0258323	0.00565631	4.95e-06	31256	20.8574
rs2279829	T	C	0.2176	0.028946	0.0055373	1.72e-07	32614	27.3263
rs77640487	T	C	0.0552	-0.0299912	0.00590879	3.86e-07	28642	25.7626
rs1165645	A	G	0.5991	0.0316614	0.00565631	2.17e-08	31256	31.3324
rs4833366	C	G	0.6618	-0.025809	0.0055373	3.15e-06	32614	21.7244
rs28645132	A	G	0.7104	-0.0291578	0.0055373	1.4e-07	32614	27.7277
rs10264709	C	G	0.2217	-0.0276946	0.0055373	5.69e-07	32614	25.0147
rs41698	T	C	0.1025	0.026302	0.00553323	2e-06	32662	22.5954
rs118069738	A	G	0.9883	0.0326556	0.0069697	2.79e-06	20586	21.9527
rs73283181	T	G	0.1467	0.0254908	0.0055373	4.15e-06	32614	21.192
rs11140056	A	G	0.6466	-0.0255806	0.0055373	3.84e-06	32614	21.3416
rs145019618	A	G	0.9881	-0.029917	0.00624951	1.69e-06	25604	22.9163
rs1426824	C	G	0.5609	-0.0264196	0.0055373	1.83e-06	32614	22.7644
rs9971479	C	G	0.7525	-0.0273333	0.0055373	7.97e-07	32614	24.3663
rs314862	A	G	0.3014	-0.0264844	0.00565315	2.8e-06	31291	21.9483
rs36006722	A	G	0.6275	0.0294311	0.0055373	1.07e-07	32614	28.25
rs1431272	C	G	0.2575	0.0290241	0.0055373	1.59e-07	32614	27.4739
rs1767390	A	G	0.6365	0.0255056	0.0055373	4.1e-06	32614	21.2165
rs1080066	A	G	0.9098	0.0340089	0.0055373	8.16e-10	32614	37.7216
Superiorfrontal SA
rs4915928	A	G	0.1457	0.034495	0.00556794	5.82e-10	32256	38.3817
rs140562220	T	C	0.0389	-0.0326575	0.00660775	7.72e-07	22903	24.4263
rs12989517	A	G	0.3674	-0.0274553	0.00556794	8.18e-07	32256	24.3143
rs628380	C	G	0.2439	0.0282664	0.00556794	3.84e-07	32256	25.7721
rs11728558	T	G	0.0468	0.0270693	0.00579693	3.02e-06	29758	21.8052
rs142301939	A	G	0.3444	0.0344771	0.00562473	8.81e-10	31608	37.5716
rs6912198	A	G	0.5232	-0.027973	0.00562473	6.59e-07	31608	24.7328
rs354085	T	C	0.2605	-0.0276523	0.00560112	7.93e-07	31875	24.3732
rs76696867	A	G	0.0735	-0.0311405	0.00559928	2.67e-08	31896	30.9305
rs10835817	A	G	0.5415	-0.0276367	0.00556794	6.92e-07	32256	24.6367
rs80181608	A	G	0.0363	0.0268308	0.0057477	3.04e-06	30270	21.7911
rs4842266	A	G	0.6789	-0.0362967	0.00561417	1.01e-10	31727	41.7988
rs7142255	A	T	0.8642	-0.0262594	0.00560033	2.75e-06	31884	21.9858
rs1473608	T	G	0.1692	-0.0272564	0.00556794	9.82e-07	32256	23.9633
rs4843560	A	G	0.3987	0.0275601	0.00558459	8.01e-07	32064	24.3545
rs111825821	A	C	0.0165	0.0257026	0.00560138	4.46e-06	31872	21.0555
rs1202050	C	G	0.9822	0.025906	0.00560737	3.84e-06	31804	21.3443
Superiorparietal SA
rs1884368	T	C	0.2468	0.0296073	0.00565089	1.61e-07	31316	27.4513
rs146435021	C	G	0.9864	-0.0279764	0.005879	1.95e-06	28933	22.6452
rs639016	C	G	0.207	-0.0458339	0.00558773	2.35e-16	32028	67.2828
rs111817566	C	G	0.0313	0.0282879	0.00579635	1.06e-06	29764	23.8173
rs1226580	T	G	0.6603	-0.025805	0.00558773	3.87e-06	32028	21.3274
rs17718831	A	G	0.646	-0.0310739	0.00558773	2.68e-08	32028	30.9259
rs6554054	A	G	0.1421	-0.0342904	0.00558773	8.42e-10	32028	37.6595
rs6840242	T	C	0.3942	-0.0336537	0.00558773	1.72e-09	32028	36.274
rs7733115	T	C	0.2293	-0.0270628	0.00560455	1.37e-06	31836	23.3165
rs115877304	T	C	0.0443	0.0396876	0.00626482	2.37e-10	25479	40.1321
rs114489117	A	T	0.105	-0.0374266	0.00558773	2.11e-11	32028	44.8633
rs1776723	A	G	0.5137	0.027995	0.00602202	3.34e-06	27575	21.611
rs142050688	T	C	0.0205	-0.0292764	0.00558773	1.61e-07	32028	27.4515
rs2144366	C	G	0.8654	-0.0318735	0.00558773	1.17e-08	32028	32.5378
rs150338935	T	G	0.0116	-0.0272138	0.0059382	4.59e-06	28359	21.0024
rs10109434	A	C	0.631	0.0306054	0.00566238	6.48e-08	31189	29.2145
rs72706378	T	C	0.4331	0.0266972	0.00558773	1.77e-06	32028	22.8277
rs4879906	A	G	0.2711	0.0261546	0.00558773	2.86e-06	32028	21.9091
rs10119848	A	G	0.7523	0.0261376	0.00562464	3.37e-06	31609	21.5944
rs79335077	A	G	0.0751	0.0268718	0.0056194	1.74e-06	31668	22.8673
rs28661002	T	C	0.7525	0.0272659	0.00558773	1.06e-06	32028	23.8106
rs61872090	A	G	0.6197	-0.0298759	0.00558773	8.96e-08	32028	28.5871
rs7980991	A	C	0.7643	-0.0335835	0.00588103	1.13e-08	28913	32.6096
rs1856340	A	G	0.6657	0.0275444	0.00594008	3.54e-06	28341	21.5022
rs4924345	A	C	0.9171	0.0598757	0.00558773	8.6e-27	32028	114.823
rs189658981	A	T	0.0188	-0.0274078	0.00589911	3.38e-06	28736	21.5861
rs68175985	A	G	0.1611	-0.0557708	0.00587463	2.23e-21	28976	90.1263
rs6059516	T	C	0.7142	0.0290133	0.00558773	2.08e-07	32028	26.9603
rs6022786	A	G	0.4125	0.0324573	0.00558773	6.3e-09	32028	33.7407
Superiortemporal SA
rs9434608	T	C	0.7056	-0.0270522	0.00574457	2.49e-06	30303	22.1763
rs61803844	A	G	0.2302	0.0292224	0.00605438	1.39e-06	27281	23.2965
rs143927182	A	C	0.096	0.0282334	0.00574457	8.88e-07	30303	24.1553
rs112560151	T	C	0.0342	-0.0272012	0.00578315	2.56e-06	29900	22.1231
rs389020	A	G	0.6715	0.0388226	0.00574457	1.4e-11	30303	45.6724
rs2389643	T	C	0.1217	-0.0265383	0.005779	4.39e-06	29943	21.0883
rs77915478	A	T	0.042	-0.0266861	0.00574457	3.39e-06	30303	21.5802
rs17317075	A	C	0.1212	0.0302521	0.0060484	5.69e-07	27335	25.0167
rs4690466	A	C	0.2517	-0.0307179	0.00579537	1.16e-07	29774	28.0943
rs6933716	T	C	0.3179	0.0265136	0.00574457	3.92e-06	30303	21.3021
rs9468690	A	G	0.389	-0.0267144	0.00574457	3.31e-06	30303	21.626
rs12661489	T	C	0.5556	0.0279199	0.00574457	1.17e-06	30303	23.6219
rs2180127	T	C	0.8162	0.029826	0.00574457	2.08e-07	30303	26.9572
rs4515470	C	G	0.7096	0.0305855	0.005779	1.21e-07	29943	28.0109
rs1534012	A	G	0.2655	0.0269425	0.00574457	2.73e-06	30303	21.9969
rs28615876	T	G	0.0963	-0.0266225	0.00574457	3.58e-06	30303	21.4774
rs7874052	A	T	0.3365	0.0304935	0.00574457	1.11e-07	30303	28.1773
rs56134400	C	G	0.5968	0.0272657	0.00574457	2.07e-06	30303	22.5277
rs7107246	A	C	0.0899	-0.0282058	0.00574457	9.11e-07	30303	24.1081
rs115241741	A	C	0.0458	-0.0348455	0.00580278	1.91e-09	29698	36.0596
rs1785181	T	C	0.665	0.0281492	0.00574457	9.58e-07	30303	24.0115
rs34395174	T	C	0.9127	-0.0275577	0.00574457	1.61e-06	30303	23.0129
rs17209296	T	C	0.7738	-0.0280718	0.00581101	1.36e-06	29614	23.3366
rs77944369	A	C	0.1425	-0.0278789	0.00574457	1.22e-06	30303	23.5524
Supramarginal SA
rs112892946	A	T	0.3498	-0.0261971	0.00565595	3.63e-06	31260	21.4534
rs584323	A	G	0.3282	-0.0263251	0.00562215	2.84e-06	31637	21.9248
rs1398859	T	G	0.7129	-0.0298843	0.00562215	1.06e-07	31637	28.2542
rs28421555	T	C	0.8292	-0.0274455	0.00558685	8.99e-07	32038	24.1328
rs4684740	A	G	0.5291	-0.0262925	0.00562215	2.92e-06	31637	21.8706
rs724972	A	T	0.5918	-0.028903	0.00562215	2.73e-07	31637	26.4291
rs2279829	T	C	0.2171	-0.0485872	0.00562215	5.52e-18	31637	74.6861
rs61407096	A	G	0.8547	0.0333721	0.00647131	2.51e-07	23879	26.5939
rs2200225	A	G	0.8383	0.0343115	0.00562215	1.04e-09	31637	37.2455
rs17011924	A	G	0.6541	0.0289448	0.00562215	2.63e-07	31637	26.5055
rs12186804	T	C	0.8131	0.0263615	0.00562215	2.75e-06	31637	21.9854
rs4869124	T	G	0.3361	-0.0258842	0.00562215	4.15e-06	31637	21.1965
rs10498973	A	G	0.0991	0.0264565	0.00562215	2.53e-06	31637	22.1443
rs9371585	T	C	0.5949	0.0262662	0.00564611	3.29e-06	31369	21.6418
rs9314443	A	G	0.0804	0.0299998	0.00619032	1.26e-06	26096	23.4861
rs35378400	A	G	0.2644	-0.03041	0.00607277	5.51e-07	27116	25.076
rs13290049	A	G	0.0142	0.0276472	0.0060322	4.58e-06	27482	21.0064
rs2164950	A	G	0.1261	0.0463482	0.00562215	1.67e-16	31637	67.9611
rs28395235	A	T	0.6827	0.0315176	0.00562215	2.07e-08	31637	31.4269
rs4924345	A	C	0.9171	0.0761992	0.00562215	7.56e-42	31637	183.694
rs7248174	A	C	0.8975	-0.029148	0.00596423	1.02e-06	28112	23.8841
rs13039321	A	G	0.058	0.0303685	0.00650311	3.02e-06	23646	21.8074
Temporalpole SA
rs930145	A	G	0.839	-0.0258262	0.00560349	4.05e-06	31848	21.2424
rs11799962	T	C	0.5973	-0.0269211	0.00563767	1.79e-06	31463	22.8027
rs142848041	A	T	0.0292	-0.0273352	0.00595354	4.4e-06	28213	21.0811
rs1106167	A	G	0.2649	0.0266561	0.00572692	3.25e-06	30490	21.6646
rs12489177	T	C	0.0379	0.0255212	0.0055792	4.78e-06	32126	20.9247
rs73084102	T	G	0.9398	-0.0311429	0.00604122	2.54e-07	27400	26.5748
rs12659006	A	G	0.1097	-0.0259609	0.00560349	3.6e-06	31848	21.4646
rs160472	T	C	0.6471	0.0286393	0.00560349	3.2e-07	31848	26.122
rs2139446	A	G	0.7592	-0.027852	0.00560349	6.68e-07	31848	24.7056
Transversetemporal SA
rs11684511	A	G	0.3843	0.0437493	0.00552613	2.42e-15	32746	62.6759
rs9844184	A	G	0.7577	-0.0281569	0.00552613	3.49e-07	32746	25.9613
rs72775393	T	C	0.9295	0.0269288	0.00552613	1.1e-06	32746	23.7461
rs72834200	A	G	0.954	-0.0276188	0.00552613	5.8e-07	32746	24.9786
rs112315969	A	T	0.8336	-0.0296001	0.00552613	8.51e-08	32746	28.691
rs4706391	A	T	0.182	-0.0357133	0.00552613	1.03e-10	32746	41.7656
rs1178102	T	C	0.1733	-0.0268336	0.00552613	1.2e-06	32746	23.5784
rs75061235	A	G	0.067	0.0288728	0.00552613	1.74e-07	32746	27.2983
rs10818910	A	G	0.3208	0.0258723	0.00552613	2.84e-06	32746	21.9193
rs2959112	T	C	0.3767	-0.0253586	0.00552613	4.46e-06	32746	21.0577
rs949279	A	G	0.3295	0.0276829	0.00552613	5.46e-07	32746	25.0946
rs7315185	A	T	0.1431	0.0277384	0.00559989	7.29e-07	31889	24.536
rs79636486	A	G	0.9336	-0.0257289	0.00552613	3.22e-06	32746	21.6771
rs2033939	A	G	0.0826	-0.0305546	0.00552613	3.22e-08	32746	30.5712
rs117703392	T	C	0.0115	0.0277993	0.00608299	4.88e-06	27025	20.885
rs4312310	C	G	0.0708	-0.0261265	0.00558886	2.94e-06	32015	21.8532
rs9907611	A	G	0.6724	-0.0254931	0.00552613	3.96e-06	32746	21.2816
rs112145243	T	C	0.1866	-0.0276705	0.0057735	1.65e-06	30000	22.9697
rs9615351	C	G	0.7547	-0.031537	0.00592183	1e-07	28516	28.3616
Bankssts TH
rs1514497	T	C	0.244	0.0281025	0.00572458	1.37e-06	30515	24.0992
rs11710662	A	G	0.7921	-0.0298364	0.00578915	3.44e-07	29838	26.5621
rs28423057	T	C	0.0285	0.0262548	0.00574922	4.77e-06	30254	20.8544
rs13311548	T	C	0.1719	0.0286229	0.00572458	3.16e-07	30515	25
rs11259736	A	G	0.1658	-0.0320846	0.00623868	4.24e-07	25693	26.449
rs149142	T	C	0.6052	-0.0463691	0.00572458	2.02e-17	30515	65.61
Caudalanteriorcingulate TH
rs57604499	T	C	0.9793	-0.027063	0.00563812	1.54e-06	31458	23.04
rs7737603	T	C	0.8748	0.027444	0.00548879	8.9e-07	33193	25
rs116803501	A	G	0.0375	-0.0260538	0.00552292	2.37e-06	32784	22.2538
rs11778360	T	C	0.5032	-0.0276146	0.00552292	2.65e-07	32784	25
rs10980625	T	C	0.1086	0.0260682	0.00552292	2.18e-06	32784	22.2784
rs61966705	A	G	0.656	-0.026464	0.00569479	3.69e-06	30835	21.5952
rs78185953	T	G	0.0262	0.0277369	0.00588358	2.92e-06	28888	22.2245
rs111635253	A	G	0.0512	-0.0284247	0.00553917	2.1e-07	32592	26.3331
rs9929528	T	G	0.6087	0.0373766	0.00685237	7.67e-08	21297	29.7521
rs12949143	T	C	0.6627	-0.0271814	0.0058246	1.89e-06	29476	21.7778
rs77868392	A	G	0.7585	0.0257736	0.00552292	4.13e-06	32784	21.7778
rs77222791	T	C	0.9481	-0.0280033	0.00597988	3.23e-06	27965	21.9298
rs1207616	T	G	0.1754	0.0264284	0.00581425	4.39e-06	29581	20.6612
Caudalmiddlefrontal TH
rs2764684	T	C	0.8244	0.0248089	0.00551309	2.73e-06	32901	20.25
rs3845731	A	G	0.207	-0.02472	0.005562	4.17e-06	32325	19.7531
rs144182557	A	C	0.0155	-0.0433751	0.00879225	8.08e-07	12936	24.3378
rs73004648	A	G	0.8771	0.0281593	0.00553128	6.11e-07	32685	25.9174
rs35233427	A	G	0.0177	-0.0259591	0.00558842	2.4e-06	32020	21.5775
rs10875632	T	G	0.2093	-0.0251981	0.00553128	2.23e-06	32685	20.7531
rs11748651	A	T	0.6716	0.0366447	0.00553128	1.07e-11	32685	43.8906
rs9351273	C	G	0.9468	-0.0273107	0.00553128	1.28e-06	32685	24.3789
rs697510	T	C	0.5346	-0.026076	0.00553128	2.48e-06	32685	22.2245
rs143143078	T	C	0.1823	-0.0278207	0.00556415	1.54e-06	32300	25
rs58186954	T	C	0.128	-0.0277162	0.005835	3.93e-06	29371	22.5625
rs76264002	A	G	0.9836	-0.0265096	0.00577774	4.37e-06	29956	21.0519
rs76399414	A	G	0.8912	-0.0268934	0.00556415	1.01e-06	32300	23.3611
rs12448922	A	G	0.5667	-0.026076	0.00553128	1.93e-06	32685	22.2245
rs11647755	A	G	0.051	0.0300825	0.00620257	1.22e-06	25993	23.5225
rs73006822	T	C	0.151	-0.0295723	0.00580885	8.18e-07	29636	25.9174
Cuneus TH
rs78871416	T	C	0.0147	-0.0309372	0.0067446	3.58e-06	21983	21.0402
rs12206069	A	G	0.1508	0.0271289	0.00563052	2.65e-06	31543	23.2149
rs117923045	T	G	0.0109	0.0343077	0.00641632	7.69e-08	24290	28.5898
rs34163390	T	C	0.347	0.0275672	0.00563875	4.02e-07	31451	23.9012
rs12810533	A	G	0.2687	0.0288458	0.00565604	7.16e-07	31259	26.01
rs9511935	T	C	0.7887	-0.0274731	0.00560675	2.69e-06	31811	24.01
rs8005394	C	G	0.8718	0.0443868	0.00560675	1.54e-14	31811	62.6736
rs10485804	A	G	0.3918	0.0280326	0.00609405	2.87e-06	26927	21.16
rs11086598	T	C	0.4983	0.0249189	0.00560675	2.23e-06	31811	19.7531
rs67967684	T	C	0.9532	0.0254932	0.00563535	4e-06	31489	20.4649
Entorhinal TH
rs147439352	A	G	0.1574	0.0263379	0.00566766	2.38e-06	31131	21.5952
rs72812170	A	C	0.1174	-0.0321357	0.00563517	1.43e-08	31491	32.5208
rs4674936	T	C	0.6483	0.0276497	0.00579751	1.56e-06	29752	22.7456
rs9872099	A	G	0.1379	-0.0277678	0.00571223	1.4e-06	30647	23.6304
rs77556388	A	G	0.0887	-0.0333188	0.00693625	1.66e-06	20785	23.0743
rs17790394	T	C	0.2133	0.0298349	0.00567413	1.49e-07	31060	27.6472
rs240311	A	C	0.0317	0.0259056	0.00561638	4.09e-06	31702	21.2752
rs73557202	A	G	0.9156	-0.0279255	0.00595745	2.56e-06	28176	21.9727
rs2916159	A	G	0.4006	0.0266942	0.00566957	3.92e-06	31110	22.1684
rs151173926	T	C	0.0138	-0.0312647	0.00641698	1.13e-06	24285	23.7381
rs2361359	C	G	0.1406	-0.026021	0.00559945	3.65e-06	31894	21.5952
rs111658633	T	C	0.0654	-0.0300918	0.00563517	7.19e-08	31491	28.5156
Frontalpole TH
rs1413205	T	C	0.6274	-0.02714	0.00555136	1.82e-06	32449	23.9012
rs12463979	C	G	0.4379	0.0274302	0.00555136	8.74e-07	32449	24.4152
rs79121298	C	G	0.9821	-0.0268993	0.00572645	2.48e-06	30495	22.0653
rs6806342	T	C	0.0485	-0.0282077	0.0061095	3.9e-06	26791	21.3169
rs9828792	A	G	0.7286	-0.0264999	0.00552082	8.68e-07	32809	23.04
rs2133593	A	C	0.6268	-0.0271062	0.0056734	1.24e-06	31068	22.8272
rs7723073	A	G	0.2917	0.0257147	0.00562508	3.86e-06	31604	20.898
rs73596628	T	C	0.9396	-0.0279025	0.00552082	3.26e-07	32809	25.5435
rs77128055	A	G	0.9313	-0.0274464	0.00552082	8.51e-07	32809	24.7151
rs1973171	A	G	0.1223	-0.0254431	0.00555899	3.68e-06	32360	20.9482
rs72758426	C	G	0.0218	0.0254725	0.00558302	4.95e-06	32082	20.8164
rs56023709	A	C	0.3881	0.0452735	0.00553704	9.65e-16	32617	66.8547
rs28548172	C	G	0.1995	-0.025238	0.00552082	3.89e-06	32809	20.898
rs66900966	A	G	0.9077	0.0278891	0.00593767	2.44e-06	28364	22.0615
rs117974438	T	C	0.9855	-0.033569	0.00704068	1.76e-06	20173	22.7325
rs748319	T	C	0.1476	-0.0273741	0.00552082	7.96e-07	32809	24.5851
Fusiform TH
rs113294616	T	G	0.0127	-0.028022	0.00581307	1.51e-06	29593	23.2373
rs6658111	T	G	0.6309	-0.036597	0.00558	1.13e-10	32087	43.0152
rs61819721	A	G	0.1341	0.0283181	0.00593767	3.2e-06	28364	22.7456
rs2046281	T	G	0.4257	0.0256463	0.00577	2.85e-06	30032	19.756
rs62308301	A	G	0.0225	-0.0271332	0.00554547	8.13e-07	32518	23.94
rs6827388	A	G	0.1311	0.0266361	0.00551092	2.97e-06	32927	23.3611
rs380129	A	G	0.3877	-0.0249546	0.00555	4.87e-06	32518	20.2169
rs10767626	A	G	0.6164	0.0251017	0.00558	4.41e-06	32138	20.2366
rs3742960	T	C	0.5462	-0.0285792	0.00558	2.72e-07	32158	26.2319
rs7237355	T	C	0.3712	0.0256478	0.00555	3.12e-06	32518	21.3557
Inferiorparietal TH
rs111915190	A	C	0.0214	0.0286805	0.00578431	4.6e-07	29888	24.5851
rs58238824	C	G	0.6496	0.0248282	0.00552	4.2e-06	32850	20.2307
rs77103055	A	G	0.9153	-0.0277594	0.00555187	5.05e-07	32443	25
rs76659172	T	C	0.9761	-0.0351704	0.00698039	5.67e-07	20523	25.3861
rs148015643	T	C	0.0147	0.0309725	0.00668034	3.18e-06	22408	21.4959
rs117696510	A	G	0.9803	-0.027662	0.00586059	1.97e-06	29115	22.2784
rs12411805	T	C	0.2634	0.0261731	0.00555	1.06e-06	32443	22.2395
rs11259243	A	G	0.4732	-0.0249834	0.00555	2.79e-06	32443	20.2637
rs7124343	T	G	0.5668	-0.0277594	0.00555	2.21e-07	32443	25.0169
rs4886512	T	C	0.9372	-0.0292602	0.00636092	3.47e-06	24715	21.16
rs35645198	T	C	0.2468	0.02538	0.00555	2.53e-06	32443	20.9121
Inferiortemporal TH
rs7559619	A	G	0.6106	-0.0246523	0.00560279	3.93e-06	31856	19.36
rs36004933	A	G	0.8236	-0.0269878	0.00568163	1.89e-06	30978	22.5625
rs147194389	T	C	0.1095	-0.0252101	0.00556105	3.53e-06	32336	20.5511
rs2124546	A	G	0.7152	-0.0279377	0.00582035	3.81e-06	29519	23.04
rs2168774	T	C	0.7437	-0.0250247	0.00556105	3.83e-06	32336	20.25
rs139736769	A	G	0.0803	-0.0260077	0.00552663	1.61e-06	32740	22.1453
rs149132429	A	C	0.9241	0.027151	0.00556105	1.22e-06	32336	23.8374
rs1844861	T	C	0.3053	-0.0250247	0.00556105	2.85e-06	32336	20.25
rs7507079	A	G	0.2707	-0.0272491	0.00556105	4.88e-07	32336	24.01
rs907278	T	C	0.5487	0.0283627	0.00590889	1.96e-06	28641	23.04
Insula TH
rs10207016	T	C	0.7748	-0.0259096	0.00558834	4.27e-06	32021	21.4959
rs11884157	T	C	0.8216	-0.0265446	0.00558834	1.54e-06	32021	22.5625
rs114898174	A	G	0.0353	0.027697	0.00574457	1.93e-06	30303	23.2462
rs2742433	T	C	0.3451	0.0273208	0.00559	2.85e-06	32021	23.887
rs6842716	T	C	0.3508	0.026824	0.00558834	2.02e-06	32021	23.04
rs13215050	T	C	0.1714	0.0255159	0.00562215	3.25e-06	31637	20.5976
rs36032364	A	G	0.3055	0.0265558	0.00565017	2.91e-06	31324	22.09
rs9497871	T	C	0.8084	0.0252526	0.00561169	4.35e-06	31755	20.25
rs34164651	T	C	0.8065	-0.0257584	0.00562002	2.86e-06	31661	21.0069
rs62506569	C	G	0.9212	-0.0278178	0.0057554	1.72e-06	30189	23.3611
rs10980625	T	C	0.1087	0.0376281	0.00558834	1.94e-11	32021	45.3378
rs4944549	T	C	0.1451	0.0275118	0.00558834	2.05e-06	32021	24.2367
rs2733095	A	G	0.2341	0.0251475	0.00558834	3.06e-06	32021	20.25
rs4843226	T	C	0.6079	-0.0323854	0.00561	2.14e-08	31829	33.3252
rs9889528	T	C	0.3972	0.0264141	0.00562002	2.47e-06	31661	22.09
rs142743066	A	T	0.0275	0.0262929	0.00563418	2.59e-06	31502	21.7778
rs80008719	A	G	0.1041	-0.026824	0.00558834	1.78e-06	32021	23.04
rs6044971	C	G	0.7206	0.0262652	0.00558834	4.84e-06	32021	22.09
rs11086605	A	G	0.957	0.0292829	0.00558834	2.39e-07	32021	27.4576
Isthmuscingulate TH
rs3820823	A	G	0.6001	-0.0332795	0.00554657	2.56e-09	32505	36
rs775763	A	T	0.4053	0.0268796	0.00554657	1.72e-06	32505	23.4852
rs9870832	T	C	0.5595	0.0290129	0.00554657	2.13e-07	32505	27.361
rs10067618	A	G	0.4025	0.0345594	0.00554657	5.33e-10	32505	38.8225
rs114236008	T	C	0.028	-0.0267859	0.00554657	1.49e-06	32505	23.3218
rs6947897	A	G	0.749	-0.0325399	0.00554657	3.07e-09	32505	34.4178
rs7806211	T	C	0.7551	0.0255142	0.00554657	3.84e-06	32505	21.16
rs57875316	A	G	0.8884	-0.0261481	0.00554657	1.56e-06	32505	22.2245
rs12412476	T	C	0.3248	-0.0269405	0.00554657	9.47e-07	32505	23.5918
rs66658795	T	C	0.4638	-0.0287095	0.00589922	1.38e-06	28735	23.6844
rs2302901	A	G	0.0407	0.025884	0.00554657	3.14e-06	32505	21.7778
rs751670	A	G	0.1623	0.0273881	0.0057184	2.72e-06	30581	22.9391
rs117379775	T	C	0.0474	0.0261619	0.00567367	4.7e-06	31065	21.2623
rs412744	A	C	0.2109	-0.0259996	0.00554657	4.49e-06	32505	21.9727
rs2839642	T	C	0.4358	0.0257425	0.00557755	4.42e-06	32145	21.3018
Lateraloccipital TH
rs77949659	A	G	0.8879	-0.0270763	0.00586654	4.14e-06	29056	21.3018
rs12473648	T	C	0.0551	-0.0277036	0.00574343	2.5e-06	30315	23.2664
rs595789	T	C	0.5407	0.026995	0.00556	8.42e-07	32374	23.5731
rs6790056	A	G	0.5887	-0.025407	0.00556	4.75e-06	32374	20.8813
rs245105	T	C	0.7512	-0.0307734	0.0056	3.94e-08	31943	30.1977
rs4455634	A	G	0.7978	0.0259363	0.00556	1.57e-06	32374	21.7604
rs1411164	A	C	0.9311	0.0316366	0.00555779	2.53e-08	32374	32.4024
rs73650984	T	C	0.016	-0.0293722	0.00637797	3.21e-06	24583	21.2085
rs12953229	A	G	0.3582	0.0302962	0.00564	1.88e-08	31476	28.8549
rs56252104	T	C	0.2625	0.0292081	0.0057	1.41e-06	30788	26.2577
rs62200349	A	G	0.7926	0.0296415	0.00556	2.1e-08	32374	28.4218
rs2070394	A	T	0.6457	0.026201	0.00556	3.15e-06	32374	22.2068
rs5747112	A	G	0.4622	-0.0277889	0.00556	4.73e-07	32374	24.9801
Lateralorbitofrontal TH
rs143121431	A	T	0.9742	0.0268998	0.00578857	4.14e-06	29844	21.5952
rs1078023	A	T	0.6294	-0.0245454	0.0055785	3.9e-06	32134	19.36
rs10804832	T	G	0.7521	0.0256611	0.0055785	3.01e-06	32134	21.16
rs62394879	A	G	0.0949	0.0297973	0.00595946	9.84e-07	28157	25
rs2527184	A	G	0.5852	0.0266046	0.0057	2.4e-06	30768	21.7854
rs6983605	A	C	0.2814	-0.0273347	0.0055785	5.6e-07	32134	24.01
rs11609649	A	G	0.1784	0.0283574	0.0055785	1e-07	32134	25.8403
rs148143469	T	C	0.0263	-0.0323576	0.00676402	1.65e-06	21857	22.8846
Lingual TH
rs10794513	A	G	0.2168	0.0248522	0.00559	4.05e-06	31982	19.7654
rs4660268	A	C	0.6954	0.0253141	0.00563	2.51e-06	31601	20.2166
rs1337524	T	C	0.2028	0.0250214	0.00563	3.97e-06	31551	19.7517
rs1391550	A	G	0.3119	0.0267832	0.00564	6.21e-07	31453	22.5511
rs10495963	T	C	0.7181	0.0335505	0.00559	6.06e-10	31982	36.0225
rs10193343	A	G	0.6396	0.0267204	0.00563	1.07e-06	31601	22.5252
rs1111990	T	C	0.2226	-0.027302	0.00571	3.94e-06	30624	22.8622
rs11743024	A	G	0.352	0.0244639	0.00559	4.73e-06	31982	19.1526
rs13180395	T	C	0.7036	0.0306279	0.00586	1.31e-07	29072	27.3175
rs11949166	A	T	0.3107	-0.0257089	0.00564	1.55e-06	31399	20.7782
rs12529704	T	G	0.2238	-0.0250016	0.00563	2.95e-06	31601	19.7205
rs11760588	A	G	0.1279	0.0289754	0.00559174	3.17e-07	31982	26.8512
rs6651108	T	G	0.0308	-0.0251628	0.00559174	4.21e-06	31982	20.25
rs76021370	T	G	0.0268	0.0295915	0.00624196	2.64e-06	25666	22.4746
rs10972596	T	G	0.0584	-0.0253273	0.00559174	3.25e-06	31982	20.5156
rs2959101	T	C	0.447	0.0244639	0.00559	2.58e-06	31982	19.1526
rs2066598	A	G	0.1465	0.0262812	0.00559174	4.3e-06	31982	22.09
rs12853479	T	C	0.2347	0.0250214	0.00563	3.38e-06	31551	19.7517
rs9537915	T	C	0.5778	-0.0345557	0.00563	8.64e-10	31601	37.6724
rs7317261	T	C	0.5693	0.0251628	0.00559	1.4e-06	31982	20.2626
rs12591705	T	C	0.4777	0.0279587	0.00559	3.56e-07	31982	25.0156
Medialorbitofrontal TH
rs35515850	A	G	0.1945	-0.0276259	0.00561152	4.35e-07	31757	24.2367
rs7577573	A	G	0.2511	-0.0252518	0.00561152	4.21e-06	31757	20.25
rs9822430	A	T	0.8631	-0.0271468	0.00574874	2.17e-06	30259	22.2994
rs6838226	A	G	0.4425	-0.0269353	0.00561152	2.23e-06	31757	23.04
rs2677100	T	C	0.6382	0.026017	0.00561152	1.99e-06	31757	21.4959
rs177080	A	G	0.2862	-0.0280576	0.00561152	4.76e-07	31757	25
rs144385407	T	C	0.0096	0.0288615	0.00611304	2.64e-06	26760	22.2908
rs78728690	A	G	0.8449	-0.0328675	0.00561152	6.05e-09	31757	34.3061
rs77996129	T	C	0.9745	0.027518	0.00566084	1.32e-06	31206	23.6304
rs7203371	T	C	0.2868	0.0257195	0.00561152	1.8e-06	31757	21.0069
Middletemporal TH
rs2793626	T	C	0.2104	0.0278463	0.00568292	6.05e-07	30964	24.01
rs4839254	T	C	0.5369	-0.0275446	0.00565	6e-07	31324	23.767
rs12092660	C	G	0.847	-0.0275316	0.00596518	4.39e-06	28103	21.3018
rs79887807	C	G	0.1084	0.0299894	0.00565017	1.78e-07	31324	28.1716
rs7563883	T	G	0.2249	-0.0271208	0.00565017	9.12e-07	31324	23.04
rs1344762	T	C	0.6698	0.0308095	0.00578	2.8e-08	29966	28.4127
rs9307063	T	G	0.8984	-0.0252717	0.00561594	4.91e-06	31707	20.25
rs7707060	T	C	0.707	0.0295064	0.00565	1.13e-07	31324	27.2732
rs10962652	A	G	0.8439	-0.0279061	0.00568457	1.82e-06	30946	24.0992
rs911737	A	G	0.4134	0.026132	0.00565	3.6e-06	31324	21.3919
rs6483830	A	C	0.1905	-0.0306048	0.00566757	3.11e-07	31132	29.16
rs55970499	A	T	0.9585	0.0298023	0.00643729	3.59e-06	24132	21.4335
rs180778842	A	G	0.014	-0.027288	0.00576946	2.61e-06	30042	22.3703
rs577454	T	C	0.3692	-0.0251119	0.00565	3.08e-06	31324	19.7543
Paracentral TH
rs12031629	T	C	0.4006	0.027126	0.00589696	3.66e-06	28757	21.16
rs2003698	T	C	0.2224	0.0271128	0.00553323	5.33e-07	32662	24.01
rs3762902	T	G	0.7504	-0.0273944	0.00559069	2.42e-06	31994	24.01
rs7718291	A	G	0.8117	-0.0271128	0.00553323	3.11e-06	32662	24.01
rs2445874	A	T	0.8731	-0.0256616	0.00549891	4.78e-06	33071	21.7778
rs7854681	A	G	0.3447	-0.0270513	0.00553	3.77e-07	32662	23.9292
rs12571420	T	C	0.8874	-0.0261301	0.00562802	2.58e-06	31571	21.5561
rs930176	T	C	0.2677	-0.0277537	0.00566402	1.45e-06	31171	24.01
rs11613476	T	C	0.512	-0.025347	0.00556	2.07e-06	32302	20.7828
rs72760959	T	C	0.8034	0.0271128	0.00553323	2.51e-06	32662	24.01
rs2525990	A	G	0.2932	0.0337148	0.00562	1.66e-08	31671	35.9889
Parahippocampal TH
rs4511120	C	G	0.0485	0.0264468	0.00560993	2.43e-06	31775	22.2245
rs17400875	T	G	0.7404	0.0278159	0.00560993	4.65e-07	31775	24.5851
rs76106967	T	C	0.0824	-0.0267748	0.00576688	3.42e-06	30069	21.5561
rs2360967	A	G	0.1359	0.0278002	0.00576985	1.38e-06	30038	23.2149
rs35935277	C	G	0.7904	0.0274027	0.00578025	2.7e-06	29930	22.4746
rs13144949	T	G	0.3407	0.0267747	0.00560993	1.48e-06	31775	22.7789
rs115914417	A	G	0.0548	0.0279894	0.00557417	4.02e-07	32184	25.2132
rs62348867	T	C	0.868	0.0336248	0.00557417	1.66e-09	32184	36.3881
rs352359	C	G	0.3521	-0.0312442	0.00589031	1.23e-07	28822	28.1361
rs11154981	A	G	0.3128	-0.0269384	0.00563257	1.05e-06	31520	22.8733
rs117373084	A	G	0.0594	-0.0305014	0.00665485	4.48e-06	22580	21.0069
rs56270377	T	C	0.9255	-0.0272474	0.00591737	4.45e-06	28559	21.2028
rs224697	A	T	0.2652	-0.035062	0.00560993	2.12e-10	31775	39.0625
rs12257242	C	G	0.7029	-0.0300896	0.00560993	1.07e-07	31775	28.7686
rs912431	T	C	0.5579	-0.0257997	0.00564369	3.98e-06	31396	20.898
rs8028503	A	G	0.138	-0.0297326	0.00560993	1.72e-07	31775	28.09
rs206517	C	G	0.3237	0.0275396	0.00560993	9.91e-07	31775	24.0992
Parsopercularis TH
rs3904916	A	G	0.8585	0.0262295	0.00554854	9.7e-07	32482	22.3471
rs4906998	A	G	0.0721	0.0254482	0.00553221	3.31e-06	32674	21.16
rs12517522	T	C	0.3139	-0.0255865	0.00553221	9.02e-07	32674	21.3906
rs201335	T	C	0.1972	-0.025817	0.00553221	3.62e-06	32674	21.7778
rs74572429	T	C	0.0374	-0.0253381	0.0056307	4.81e-06	31541	20.25
rs9459027	T	C	0.1697	0.0281196	0.00562393	5.55e-07	31617	25
rs2769059	T	C	0.6776	-0.024895	0.00553221	1.46e-06	32674	20.25
rs10987671	T	C	0.0976	-0.0301443	0.0055651	1.76e-07	32289	29.3403
rs7082619	A	T	0.8514	-0.0260014	0.00553221	3.44e-06	32674	22.09
rs3740221	T	C	0.6153	-0.0304055	0.0059489	4.8e-07	28257	26.1235
rs143482636	T	C	0.0215	0.0288097	0.00554854	2.21e-07	32482	26.9601
rs117922518	A	C	0.0589	0.0276208	0.00564972	1.31e-06	31329	23.9012
rs17694988	T	C	0.9089	0.0340444	0.00553221	1.47e-10	32674	37.8698
rs117421027	C	G	0.948	-0.0334288	0.00638187	1.48e-07	24553	27.4376
rs61730027	T	C	0.0402	0.0275752	0.00569489	1.7e-06	30834	23.446
Parsorbitalis TH
rs6598968	A	G	0.0914	-0.0275573	0.00599071	2.69e-06	27864	21.16
rs114048127	T	G	0.0635	-0.0259519	0.0055268	3.55e-06	32738	22.0492
rs67963579	A	T	0.1446	-0.0262523	0.0055268	3.22e-06	32738	22.5625
rs149927961	C	G	0.9554	-0.0266471	0.0055268	1.64e-06	32738	23.2462
rs7645739	A	T	0.9058	0.0262767	0.00559078	3.43e-06	31993	22.09
rs56782857	C	G	0.0462	-0.0262523	0.0055268	1.76e-06	32738	22.5625
rs17754504	A	G	0.1499	0.0248706	0.0055268	3.97e-06	32738	20.25
rs10817985	T	G	0.2196	0.0269933	0.00555744	1.21e-06	32378	23.5918
rs4750072	T	C	0.7605	0.0260772	0.00555744	4.23e-06	32378	22.0177
rs12272883	T	C	0.6551	0.0253312	0.0055268	3.24e-06	32738	21.0069
rs34754191	A	C	0.2958	0.0280946	0.0055268	9.45e-07	32738	25.8403
rs12788928	A	G	0.0769	0.0272607	0.00575226	3.72e-06	30222	22.4594
rs11107177	T	G	0.318	0.0267129	0.0055268	2.14e-06	32738	23.3611
rs72766503	T	G	0.2219	-0.0345489	0.00555959	4.05e-10	32353	38.6174
rs10871753	T	G	0.5148	-0.0316535	0.0055268	3.17e-08	32738	32.8017
rs6029924	A	G	0.3418	0.0262523	0.0055268	1.16e-06	32738	22.5625
Parstriangularis TH
rs11577200	A	G	0.8498	0.0292444	0.00557036	1.79e-07	32228	27.5625
rs3811606	A	G	0.1085	-0.026597	0.00581808	4.73e-06	29542	20.898
rs9678455	A	G	0.6655	0.0289553	0.00565	1.43e-06	31328	26.2638
rs116427902	T	C	0.0117	0.0265037	0.00578006	4.93e-06	29932	21.0256
rs34646819	T	C	0.0236	-0.0267034	0.00563132	2.89e-06	31534	22.486
rs35320047	T	G	0.2653	-0.0288851	0.00553	3.69e-07	32686	27.2834
rs2108471	A	G	0.3168	-0.0269646	0.00553	2.99e-06	32686	23.7759
rs6965709	A	T	0.699	-0.0306023	0.00556	1.48e-07	32301	30.2942
rs1209871	T	C	0.8584	0.0263017	0.00589522	4e-06	28774	19.9053
rs76782422	A	C	0.0378	-0.0301723	0.00598459	5.69e-07	27921	25.4184
rs12876158	A	T	0.3545	0.0270592	0.00566	3.8e-06	31176	22.8559
rs4243289	C	G	0.4446	0.0262732	0.00553	6.71e-07	32686	22.5723
rs500914	T	C	0.471	0.0270084	0.00554	1.72e-06	32580	23.7672
rs117563153	T	G	0.0162	0.0282336	0.00605006	3.83e-06	27320	21.7778
rs76509707	C	G	0.0427	0.0276563	0.00573059	1.7e-06	30451	23.2911
rs148915646	A	C	0.9688	0.0314211	0.00661498	3.15e-06	22853	22.5625
rs6003946	T	C	0.0752	0.0266281	0.00554751	2.49e-06	32494	23.04
Pericalcarine TH
rs3011933	T	C	0.4206	0.0291363	0.00569	1.21e-06	30940	26.2206
rs71649080	A	G	0.0434	-0.0268366	0.00564981	3.54e-06	31328	22.5625
rs2243821	A	G	0.1257	-0.0256971	0.0057597	4.57e-06	30144	19.9053
rs4682946	T	C	0.7993	-0.0289894	0.0056842	5.36e-07	30950	26.01
rs34324736	T	C	0.5291	-0.0313928	0.00565	5.71e-09	31318	30.872
rs6880369	A	G	0.7282	0.0276257	0.00565	2.1e-06	31318	23.9072
rs13262416	C	G	0.734	-0.0323429	0.00592952	1.42e-08	28442	29.7521
rs7032717	A	G	0.8885	0.0265149	0.00565071	4.92e-06	31318	22.0177
rs2164950	A	G	0.1278	-0.0353169	0.00565071	5.38e-10	31318	39.0625
rs10426965	T	C	0.8015	0.0278894	0.00568118	2.08e-06	30983	24.0992
rs35849893	C	G	0.6421	-0.0257332	0.00571849	3.75e-06	30580	20.25
rs6069990	C	G	0.9448	-0.0261609	0.00568715	3.5e-06	30918	21.16
Postcentral TH
rs12128305	A	T	0.3541	-0.0277869	0.00572	9.44e-07	30555	23.5987
rs10498193	A	G	0.0789	-0.0373468	0.00577986	6.44e-11	29934	41.7515
rs17721224	T	C	0.9318	-0.0333769	0.00720638	4.47e-06	19256	21.4515
rs13118125	T	C	0.6781	-0.0314956	0.00565	2.23e-08	31292	31.0744
rs4505947	A	G	0.1763	0.0257528	0.00565	2.74e-06	31292	20.7755
rs13173857	A	C	0.3181	-0.0258425	0.00565	3.62e-06	31292	20.9206
rs55650579	A	G	0.1692	-0.0257528	0.00565	2.94e-06	31292	20.7755
rs1918352	A	G	0.5284	0.0302387	0.00572	6.21e-08	30555	27.9469
rs62521928	A	G	0.0501	0.0349109	0.00581848	3.18e-09	29538	36
rs2489009	T	C	0.5519	-0.0282653	0.00565	5.42e-07	31292	25.0271
rs10774379	A	C	0.6538	-0.026978	0.006	2.16e-06	27823	20.2171
rs3794221	A	G	0.0607	0.0256272	0.00565306	3.66e-06	31292	20.5511
rs2093620	A	C	0.4653	0.0266501	0.00565	2.1e-06	31292	22.2485
rs563692	T	C	0.6469	0.026816	0.00569	1.67e-06	30906	22.2108
rs7172211	A	G	0.8234	0.0251247	0.00565	4.86e-06	31292	19.7745
rs11639391	T	C	0.0904	0.118243	0.00565306	2.07e-97	31292	437.507
rs4778990	A	C	0.4934	0.027617	0.00569	5.86e-07	30932	23.5575
rs1668120	A	C	0.7494	-0.0332117	0.00565	1.29e-09	31292	34.553
rs73032484	T	C	0.7752	0.0261454	0.00565	2.47e-06	31292	21.4138
rs4823878	T	C	0.2863	0.039101	0.00569	7.55e-13	30915	47.2228
rs5769797	T	C	0.7691	-0.0275587	0.00565	8.97e-07	31292	23.7913
Posteriorcingulate TH
rs72657096	T	C	0.9836	-0.0343345	0.00703929	1.07e-06	20181	23.7905
rs11121	T	C	0.4957	-0.0270999	0.00554	1.63e-06	32545	23.9286
rs143550882	A	G	0.2746	-0.0283868	0.00557599	1.41e-07	32163	25.9174
rs7700617	A	C	0.5009	0.0277158	0.00554	8.48e-07	32545	25.0286
rs3111626	A	G	0.3469	-0.0381863	0.00554	4.43e-11	32545	47.511
rs10051155	A	T	0.5951	0.0289476	0.00554	4.87e-07	32545	27.3028
rs240994	T	C	0.4305	0.0277158	0.00554	1.34e-06	32545	25.0286
rs1618938	T	G	0.5997	-0.026484	0.00554	2.73e-06	32545	22.8533
rs1752164	T	C	0.8531	0.0255838	0.00554317	3.45e-06	32545	21.3018
rs7092176	A	G	0.5343	-0.026484	0.00554	2.83e-06	32545	22.8533
rs10783206	T	C	0.4454	0.0258681	0.00554	4.46e-06	32545	21.8027
rs17097130	T	C	0.8038	0.02633	0.00554317	1.11e-06	32545	22.5625
rs12880959	T	C	0.4862	-0.0277158	0.00554	1.2e-06	32545	25.0286
rs4924345	A	C	0.9169	0.028694	0.00554317	1.74e-07	32545	26.7958
rs12910231	T	C	0.7162	0.0260529	0.00554317	2.8e-06	32545	22.09
rs12906206	A	T	0.5757	0.0267207	0.00559	2.56e-06	31971	22.8493
rs78367142	A	G	0.08	-0.0272447	0.00558024	1.68e-06	32114	23.8374
Precentral TH
rs12409820	T	C	0.8771	-0.0257053	0.00560843	1.64e-06	31792	21.0069
rs149866019	T	C	0.0273	-0.0295166	0.00576496	4.28e-07	30089	26.2144
rs7584146	C	G	0.5819	-0.0264397	0.00561	4.38e-06	31792	22.212
rs73150969	A	G	0.0474	-0.0316666	0.0061111	1.28e-07	26777	26.8512
rs3852000	A	G	0.6314	-0.0304457	0.00561	1.11e-07	31792	29.4529
rs78959937	A	C	0.9791	0.0276381	0.00586836	2.02e-06	29038	22.1811
rs2055410	A	G	0.5614	0.0280421	0.00561	1.37e-06	31792	24.986
rs4724413	T	C	0.6854	0.0267208	0.00563	1.95e-06	31600	22.526
rs74431026	T	C	0.0566	0.0267908	0.00569304	3.85e-06	30854	22.1453
rs2791407	T	C	0.0762	-0.0254815	0.00557408	4.89e-06	32185	20.898
rs2298485	C	G	0.6033	-0.0294442	0.00561	1.1e-07	31792	27.547
rs1880694	A	G	0.1428	-0.0329179	0.00565776	2.12e-08	31240	33.8512
rs2277403	A	G	0.5033	-0.0280421	0.00561	8.5e-07	31792	24.986
rs112216293	A	C	0.9679	0.0283829	0.00562544	5.88e-07	31600	25.4566
rs3742742	T	C	0.0114	-0.0301834	0.00651014	4.33e-06	23595	21.4959
rs117753404	C	G	0.9731	0.0322374	0.00653176	8.07e-07	23439	24.359
rs2103761	T	G	0.4246	0.0280421	0.00561	1.27e-06	31792	24.986
rs62207049	T	C	0.1953	0.024526	0.00557408	4.13e-06	32185	19.36
Precuneus TH
rs6658111	T	G	0.6316	0.0381477	0.0055632	2.41e-12	32311	47.0204
rs1452628	A	T	0.6294	-0.0285534	0.00552647	3.8e-07	32742	26.6944
rs62126582	A	G	0.18	-0.0255599	0.00552647	3.5e-06	32742	21.3906
rs11738990	A	C	0.1759	0.0269415	0.00552647	7.05e-07	32742	23.7656
rs151157421	T	C	0.2339	-0.0260533	0.00552647	2.47e-06	32742	22.2245
rs4326243	A	C	0.2011	0.0292662	0.00557451	5.02e-07	32180	27.5625
rs623640	A	G	0.9196	0.0302075	0.00549227	1.22e-08	33151	30.25
rs11022188	A	G	0.1065	-0.026527	0.00552647	4.02e-06	32742	23.04
rs143390400	T	C	0.0191	-0.0298742	0.00641593	2.58e-06	24293	21.6807
rs79583401	A	G	0.9687	0.0301261	0.00591261	6.65e-07	28605	25.9615
rs9315045	T	C	0.7694	-0.0268428	0.00552647	1.23e-06	32742	23.5918
rs6498719	T	C	0.0935	0.0255479	0.00557408	3.39e-06	32185	21.0069
rs11641011	T	C	0.4512	-0.0368431	0.00552647	7.22e-11	32742	44.4444
rs62130655	A	G	0.6194	-0.0258324	0.00553552	4.86e-06	32635	21.7778
rs12608745	T	C	0.9135	-0.0264435	0.00566647	2.62e-06	31144	21.7778
Rostralanteriorcingulate TH
rs12139450	T	C	0.8869	0.0266712	0.00552647	1.69e-06	32742	23.2911
rs6667291	A	G	0.4491	0.0270012	0.00555907	1.43e-06	32359	23.5918
rs77479170	A	G	0.4767	0.0277954	0.00555907	6.16e-07	32359	25
rs308362	A	G	0.1482	-0.0258871	0.00552647	3.9e-06	32742	21.9418
rs12698894	C	G	0.9025	0.0288337	0.00552647	2.86e-07	32742	27.2212
rs72768970	T	C	0.971	-0.0277525	0.0055505	5.03e-07	32459	25
rs17464087	C	G	0.7525	-0.0277855	0.0055571	1.13e-06	32382	25
rs7139887	A	G	0.0164	-0.0288571	0.00613786	2.64e-06	26544	22.104
rs2413927	A	T	0.6486	-0.0254217	0.00552647	3.7e-06	32742	21.16
rs117426185	C	G	0.9333	0.0342027	0.00706983	1.74e-06	20007	23.4047
rs323483	T	G	0.323	-0.0280008	0.00552647	3.09e-07	32742	25.6711
rs10405583	C	G	0.2322	-0.0266306	0.00570656	1.65e-06	30708	21.7778
rs79927507	A	G	0.971	-0.0296148	0.00592297	6.88e-07	28505	25
Rostralmiddlefrontal TH
rs6671321	T	C	0.9403	-0.0300754	0.00594082	4.32e-07	28334	25.6289
rs62320715	T	C	0.8606	-0.028923	0.0057846	5.73e-07	29885	25
rs10471511	A	G	0.9705	0.0261252	0.00555856	3.12e-06	32365	22.09
rs13164785	T	G	0.7999	-0.0292032	0.00556	6.94e-08	32319	27.5874
rs111297085	T	C	0.0468	0.0274649	0.00556251	7.28e-07	32319	24.3789
rs2058157	A	G	0.2523	0.0262233	0.00556	2.18e-06	32319	22.2446
rs147256361	A	G	0.01	-0.0314708	0.00656915	1.53e-06	23173	22.9508
rs62492998	A	G	0.9901	0.0287257	0.00599093	2.17e-06	27862	22.9908
rs10103320	T	G	0.175	0.0280629	0.00561	1.9e-07	31745	25.023
rs117759642	A	G	0.9693	0.0263624	0.00564909	3.81e-06	31336	21.7778
rs2959992	C	G	0.1648	0.0322304	0.00619816	4.07e-07	26030	27.04
rs7212940	C	G	0.1922	-0.0267349	0.0056	1.26e-06	31937	22.792
rs7236701	T	G	0.6183	-0.0299793	0.00567	6.21e-07	31086	27.9561
rs1741344	T	C	0.6379	-0.0263706	0.00559	8.59e-07	31959	22.2544
Superiorfrontal TH
rs12091574	A	G	0.0185	0.0293196	0.0056545	1.73e-07	31276	26.8861
rs12239819	A	G	0.8036	0.0271404	0.00557	1.58e-06	32264	23.7422
rs114992603	A	G	0.0246	0.0325048	0.0069809	4.24e-06	20520	21.6807
rs11748651	A	T	0.6715	0.0334035	0.00557	4.89e-09	32264	35.9645
rs12779836	T	C	0.6768	0.0279929	0.0056	8.5e-07	31904	24.9873
rs7305141	A	G	0.8326	0.0280558	0.00584496	9.29e-07	29271	23.04
rs12826251	A	G	0.4393	-0.027883	0.00558	9.31e-07	32156	24.9695
rs9575215	A	G	0.2817	0.0262456	0.00557	4.65e-06	32264	22.2026
rs145079392	A	G	0.9767	-0.0255876	0.00563794	4.51e-06	31460	20.5976
rs34858830	A	G	0.662	-0.0271218	0.00558	1.55e-06	32072	23.6248
rs633215	A	T	0.5659	0.0278363	0.00557	3.6e-06	32264	24.9753
rs12956276	A	G	0.3417	0.0278363	0.00557	9.08e-07	32264	24.9753
rs73147332	T	C	0.9819	-0.0284613	0.00577187	1.11e-06	30017	24.3151
rs8137902	A	G	0.7279	-0.0290061	0.00593	1.33e-06	28408	23.926
Superiorparietal TH
rs61784835	T	C	0.3653	-0.0289052	0.00562046	1.34e-07	31656	26.449
rs1452628	A	T	0.6301	-0.0418772	0.00558363	4.82e-13	32075	56.25
rs12186878	A	C	0.1694	-0.0265222	0.00558363	2.31e-06	32075	22.5625
rs77058391	T	G	0.1399	-0.0260569	0.00558363	2.78e-06	32075	21.7778
rs17510346	A	G	0.0537	-0.0280762	0.00561523	1.11e-06	31715	25
rs73215353	T	C	0.0993	0.0292731	0.00562945	7.35e-07	31555	27.04
rs72748146	A	G	0.7897	0.0351063	0.005617	1.06e-10	31695	39.0625
rs113390644	T	C	0.0174	0.0428097	0.0093935	4.42e-06	11333	20.7697
rs7073663	A	G	0.1684	-0.0265222	0.00558363	1.52e-06	32075	22.5625
rs216527	T	C	0.627	0.0281023	0.00562046	8.14e-07	31656	25
rs74836682	A	C	0.0132	-0.0284297	0.00584725	1.39e-06	29248	23.6397
rs11641011	T	C	0.4513	-0.0362936	0.00558363	2.23e-10	32075	42.25
rs4843226	T	C	0.6072	0.0597378	0.00560042	1.93e-25	31883	113.778
rs62117066	T	G	0.9262	0.0282695	0.00584885	1.8e-06	29232	23.3611
Superiortemporal TH
rs1738052	A	G	0.3781	0.0261356	0.00574	1.94e-06	30382	20.7321
rs61784835	T	C	0.3658	-0.0397671	0.00577	2.97e-11	30009	47.5002
rs594276	T	C	0.4943	-0.0266927	0.00577	4.62e-06	30022	21.4009
rs1344762	T	C	0.67	0.0306533	0.00587	8.08e-08	29024	27.2695
rs9844757	T	G	0.8955	0.0330986	0.00573709	1.9e-08	30382	33.284
rs11706205	T	G	0.1106	-0.030892	0.00573709	1.27e-07	30382	28.9941
rs4857715	A	T	0.3953	0.0293489	0.00587	2.07e-07	29024	24.9981
rs142419486	T	C	0.0177	-0.0279189	0.0057945	1.93e-06	29783	23.2149
rs11749800	T	C	0.0139	-0.0328284	0.00689672	1.88e-06	21024	22.6576
rs247558	A	C	0.9033	-0.0265484	0.00577139	2.53e-06	30022	21.16
rs9472314	T	C	0.609	-0.0274106	0.00574	7e-07	30382	22.804
rs4706754	T	C	0.9623	-0.027432	0.00570368	2.32e-06	30739	23.1315
rs150837669	T	C	0.9861	-0.0295829	0.00627938	2.67e-06	25361	22.1946
rs62515046	T	G	0.4527	-0.0283158	0.00579	4.57e-07	29810	23.9167
rs7854371	A	G	0.1731	-0.0265992	0.00573709	1.71e-06	30382	21.4959
rs13284943	T	C	0.1863	-0.0290538	0.00611658	1.42e-06	26729	22.5625
rs7326063	C	G	0.784	-0.0263906	0.00573709	2.56e-06	30382	21.16
rs12924704	T	C	0.2208	-0.0287307	0.00598556	3.13e-06	27912	23.04
rs4843227	T	C	0.599	-0.0338924	0.00576	9.2e-10	30190	34.6225
rs199441	A	G	0.21	-0.0338488	0.00573709	1.65e-08	30382	34.81
rs150356945	A	G	0.9733	0.0285304	0.00574713	5.79e-07	30276	24.6441
Supramarginal TH
rs865010	T	C	0.3071	0.0273639	0.00563	2.85e-07	31507	23.6232
rs7685753	A	T	0.3134	0.0300466	0.00563	6.35e-08	31507	28.4822
rs10065985	A	G	0.6592	-0.0262908	0.00563	1.66e-06	31507	21.8067
rs2282910	T	C	0.6577	-0.0272297	0.00563	8.31e-07	31507	23.3921
rs78138595	T	C	0.0874	-0.028419	0.00578906	9.84e-07	29839	24.0992
rs11521236	A	T	0.2895	-0.0262463	0.00583	3.61e-06	29396	20.2675
rs1956001	A	G	0.3909	-0.0262908	0.00563	2.8e-06	31507	21.8067
rs34644701	T	C	0.172	-0.0253518	0.00563	2.5e-06	31507	20.2769
rs11854792	A	G	0.6233	0.0253518	0.00563	3.92e-06	31507	20.2769
rs4627318	T	C	0.8849	0.026525	0.00568	4.27e-06	30953	21.8079
rs2239332	A	G	0.8979	0.0272017	0.00566702	1.71e-06	31138	23.04
rs72794732	C	G	0.051	-0.0267915	0.00559822	9.38e-07	31908	22.9031
Temporalpole TH
rs1949227	T	C	0.9248	-0.0260225	0.0055663	2.64e-06	32275	21.8556
rs36004933	A	G	0.8242	-0.0310681	0.00572308	7.85e-08	30531	29.4694
rs1910024	T	C	0.288	0.0267821	0.00559989	1.45e-06	31889	22.8733
rs9462572	T	C	0.2502	-0.0270661	0.00559989	1.88e-06	31889	23.3611
rs111637864	T	G	0.17	-0.0253995	0.00559989	4.55e-06	31889	20.5727
rs2922860	T	G	0.6324	-0.0257086	0.00559989	3.83e-06	31889	21.0764
rs72652660	T	G	0.9733	0.0265203	0.00567687	2.71e-06	31030	21.8242
rs523352	T	C	0.0246	-0.0293664	0.00629279	3.43e-06	25253	21.7778
rs61895095	A	C	0.95	-0.0272578	0.00563177	1.62e-06	31529	23.4256
rs3858678	A	T	0.2795	0.0278169	0.00565767	9.92e-07	31241	24.1736
rs113981818	A	T	0.9252	-0.028136	0.00559989	3.89e-07	31889	25.2445
rs1948948	T	C	0.4349	0.0306661	0.00559989	4.56e-08	31889	29.9887
rs11860417	T	C	0.7166	-0.0266799	0.00561682	1.33e-06	31697	22.5625
rs12457891	A	T	0.7406	0.0256662	0.00559989	3.73e-06	31889	21.0069
rs13344413	A	G	0.4589	-0.0310263	0.00561682	3.53e-08	31697	30.5125
Transversetemporal TH
rs10902645	T	G	0.1405	-0.0258421	0.00555744	2.91e-06	32378	21.6225
rs72831258	T	C	0.0202	-0.0280096	0.0056831	7.53e-07	30962	24.2908
rs2868443	A	T	0.6869	0.0256806	0.0055312	3.73e-06	32686	21.5561
rs59784165	T	C	0.9444	0.025817	0.00558206	3.13e-06	32093	21.3906
rs116750038	A	G	0.9879	0.0318587	0.00679958	2.94e-06	21629	21.9529
rs80258756	T	C	0.1031	0.0258961	0.0055312	3.77e-06	32686	21.9194
rs187887171	T	C	0.0687	-0.026685	0.00559524	2.84e-06	31942	22.7456
rs68044532	T	C	0.8132	0.0302744	0.00593005	3.34e-07	28437	26.0637
rs78293299	T	C	0.8715	0.0296422	0.00628012	3.43e-06	25355	22.2784
rs8021574	A	G	0.1517	-0.0251701	0.00549691	3.75e-06	33095	20.9668
rs117236536	A	G	0.0387	-0.0275104	0.0055312	6.62e-07	32686	24.7375
SNP, single nucleotide polymorphism; EA, effect_allele; OA, other_allele; SE, standard error; SA, surface area; TH, thickness.

## Sheet: Table S2
Table S2. The cause effects of hypertension on brain cortical structure.
Exposure	Outcome	nSNPs	Method	β (mm/mm2)	SE	95%CI	P- value
Hypertension	Total SA	93	IVW	1372.77	2450.76	(-3430.713,6176.2518)	0.575
Hypertension	Total TH	94	IVW	-0.0308	0.0154	(-0.061, -0.0007)	0.045
Hypertension	SA_bankssts	94	IVW	2.0008	16.3459	(-30.0372,34.0388)	0.903
Hypertension	SA_caudalanteriorcingulate	94	IVW	-3.071	14.5608	(-31.6102,25.4683)	0.833
Hypertension	SA_caudalmiddlefrontal	94	IVW	-20.0063	38.3999	(-95.2701,55.2575)	0.602
Hypertension	SA_cuneus	94	IVW	6.4321	22.0761	(-36.837,49.7013)	0.771
Hypertension	SA_entorhinal	93	IVW	-1.4385	10.0019	(-21.0422,18.1652)	0.886
Hypertension	SA_frontalpole	94	IVW	1.6057	4.7324	(-7.6699,10.8813)	0.734
Hypertension	SA_fusiform	94	IVW	-47.299	40.0651	(-125.8266,31.2286)	0.238
Hypertension	SA_inferiorparietal	94	IVW	42.8604	67.2336	(-88.9175,174.6383)	0.524
Hypertension	SA_inferiortemporal	94	IVW	-7.3004	50.1853	(-105.6636,91.0628)	0.884
Hypertension	SA_insula	94	IVW	8.7846	25.6625	(-41.5139,59.0831)	0.732
Hypertension	SA_isthmuscingulate	93	IVW	-7.6879	16.7763	(-40.5695,25.1937)	0.647
Hypertension	SA_lateraloccipital	94	IVW	-39.6863	58.3583	(-154.0687,74.696)	0.496
Hypertension	SA_lateralorbitofrontal	94	IVW	-7.0058	28.9625	(-63.7724,49.7607)	0.809
Hypertension	SA_lingual	94	IVW	-60.6461	48.9765	(-156.6399,35.3478)	0.216
Hypertension	SA_medialorbitofrontal	94	IVW	32.0932	20.8208	(-8.7156,72.9021)	0.123
Hypertension	SA_middletemporal	94	IVW	-5.5297	40.3632	(-84.6415,73.5821)	0.891
Hypertension	SA_paracentral	94	IVW	6.353	23.2884	(-39.2922,51.9982)	0.785
Hypertension	SA_parahippocampal	92	IVW	-9.1649	11.2672	(-31.2487,12.9189)	0.416
Hypertension	SA_parsopercularis	94	IVW	11.2976	29.6504	(-46.8171,69.4123)	0.703
Hypertension	SA_parsorbitalis	94	IVW	15.5932	9.9496	(-3.9081,35.0945)	0.117
Hypertension	SA_parstriangularis	94	IVW	37.2714	24.1064	(-9.9773,84.52)	0.122
Hypertension	SA_pericalcarine	94	IVW	-44.1499	32.9704	(-108.7717,20.472)	0.181
Hypertension	SA_postcentral	94	IVW	11.789	43.9983	(-74.4476,98.0257)	0.789
Hypertension	SA_posteriorcingulate	94	IVW	0.0877	18.4365	(-36.0478,36.2231)	0.996
Hypertension	SA_precentral	94	IVW	-17.0332	54.4814	(-123.8168,89.7504)	0.755
Hypertension	SA_precuneus	94	IVW	-0.7018	41.6681	(-82.3713,80.9676)	0.987
Hypertension	SA_rostralanteriorcingulate	94	IVW	-19.5545	14.2752	(-47.5339,8.4248)	0.171
Hypertension	SA_rostralmiddlefrontal	94	IVW	92.4346	60.2635	(-25.6818,210.5511)	0.125
Hypertension	SA_superiorfrontal	94	IVW	-42.777	62.4291	(-165.1379,79.5839)	0.493
Hypertension	SA_superiorparietal	94	IVW	-20.1584	69.7956	(-156.9578,116.641)	0.773
Hypertension	SA_superiortemporal	93	IVW	7.9318	36.1133	(-62.8502,78.7137)	0.826
Hypertension	SA_supramarginal	93	IVW	-2.1079	48.3187	(-96.8125,92.5967)	0.965
Hypertension	SA_temporalpole	94	IVW	3.7548	7.8637	(-11.658,19.1676)	0.633
Hypertension	SA_transversetemporal	94	IVW	3.7548	7.8637	(-11.658,19.1676)	0.633
Hypertension	TH_bankssts	94	IVW	-0.0023	0.0182	(-0.0379,0.0333)	0.899
Hypertension	TH_caudalanteriorcingulate	94	IVW	-0.0118	0.0304	(-0.0713,0.0477)	0.698
Hypertension	TH_caudalmiddlefrontal	94	IVW	-0.0024	0.0144	(-0.0306,0.0258)	0.869
Hypertension	TH_cuneus	94	IVW	-0.0101	0.0181	(-0.0455,0.0254)	0.578
Hypertension	TH_entorhinal	94	IVW	0.0146	0.0506	(-0.0846,0.1138)	0.773
Hypertension	TH_frontalpole	94	IVW	0.0211	0.0333	(-0.0441,0.0862)	0.526
Hypertension	TH_fusiform	94	IVW	0.0059	0.0169	(-0.0273,0.0391)	0.728
Hypertension	TH_inferiorparietal	94	IVW	-0.013	0.0112	(-0.0348,0.0089)	0.245
Hypertension	TH_inferiortemporal	94	IVW	0.008	0.017	(-0.0253,0.0413)	0.638
Hypertension	TH_insula	93	IVW	-0.0415	0.0182	(-0.0772,-0.0057)	0.023
Hypertension	TH_isthmuscingulate	94	IVW	-0.0007	0.0272	(-0.0541,0.0527)	0.98
Hypertension	TH_lateraloccipital	94	IVW	0.0182	0.0133	(-0.0078,0.0442)	0.169
Hypertension	TH_lateralorbitofrontal	93	IVW	0.0195	0.0172	(-0.0143,0.0533)	0.259
Hypertension	TH_lingual	94	IVW	0.0046	0.0158	(-0.0264,0.0356)	0.77
Hypertension	TH_medialorbitofrontal	93	IVW	0.0043	0.0196	(-0.0342,0.0428)	0.827
Hypertension	TH_middletemporal	94	IVW	-0.0216	0.016	(-0.053,0.0098)	0.177
Hypertension	TH_paracentral	94	IVW	0.017	0.0163	(-0.0149,0.049)	0.296
Hypertension	TH_parahippocampal	93	IVW	0.0305	0.0474	(-0.0625,0.1234)	0.521
Hypertension	TH_parsopercularis	94	IVW	0.0206	0.0153	(-0.0094,0.0506)	0.178
Hypertension	TH_parsorbitalis	94	IVW	-0.0126	0.0217	(-0.0552,0.03)	0.562
Hypertension	TH_parstriangularis	94	IVW	0.0187	0.0169	(-0.0145,0.0519)	0.27
Hypertension	TH_pericalcarine	93	IVW	-0.0039	0.0184	(-0.0399,0.0321)	0.832
Hypertension	TH_postcentral	94	IVW	-0.0197	0.0139	(-0.0469,0.0075)	0.156
Hypertension	TH_posteriorcingulate	94	IVW	-0.0173	0.0175	(-0.0517,0.017)	0.323
Hypertension	TH_precentral	94	IVW	0.0222	0.0151	(-0.0073,0.0517)	0.14
Hypertension	TH_precuneus	93	IVW	-0.01	0.013	(-0.0355,0.0154)	0.441
Hypertension	TH_rostralanteriorcingulate	94	IVW	0.0026	0.0266	(-0.0495,0.0547)	0.923
Hypertension	TH_rostralmiddlefrontal	94	IVW	0.0097	0.0126	(-0.0149,0.0344)	0.44
Hypertension	TH_superiorfrontal	94	IVW	0.0158	0.013	(-0.0096,0.0413)	0.223
Hypertension	TH_superiorparietal	94	IVW	-0.005	0.0133	(-0.0311,0.021)	0.705
Hypertension	TH_superiortemporal	94	IVW	0.0122	0.0165	(-0.0202,0.0446)	0.46
Hypertension	TH_supramarginal	94	IVW	0.0054	0.0118	(-0.0177,0.0286)	0.646
Hypertension	TH_temporalpole	94	IVW	0.0019	0.0428	(-0.0819,0.0857)	0.965
Hypertension	TH_transversetemporal	94	IVW	0.0209	0.0308	(-0.0394,0.0813)	0.497
SA: surface area; TH: thickness; SNP: single nucleotide polymorphism; SE: standard error; CI: confident interval.

## Sheet: Table S3
Table S3. The cause effects of brain cortical structure on hypertension.
Exposure	Outcome	nSNPs	Method	OR	95%CI	P-value
Total SA	Hypertension	26	IVW	0.976	(0.963,0.99)	0.000515
Total TH	Hypertension	25	IVW	0.98	(0.964,0.996)	0.017
SA_bankssts	Hypertension	14	IVW	0.989	(0.968,1.011)	0.337
SA_caudalanteriorcingulate	Hypertension	17	IVW	1.004	(0.985,1.024)	0.671
SA_caudalmiddlefrontal	Hypertension	10	IVW	0.986	(0.961,1.012)	0.289
SA_cuneus	Hypertension	18	IVW	1.026	(1.004,1.048)	0.019
SA_entorhinal	Hypertension	23	IVW	1	(0.983,1.016)	0.976
SA_frontalpole	Hypertension	12	IVW	0.998	(0.963,1.034)	0.892
SA_fusiform	Hypertension	15	IVW	0.983	(0.959,1.008)	0.183
SA_inferiorparietal	Hypertension	17	IVW	1.011	(0.988,1.035)	0.355
SA_inferiortemporal	Hypertension	26	IVW	1.006	(0.983,1.03)	0.589
SA_insula	Hypertension	23	IVW	0.995	(0.976,1.014)	0.575
SA_isthmuscingulate	Hypertension	15	IVW	1.032	(1.008,1.057)	0.01
SA_lateraloccipital	Hypertension	22	IVW	1.009	(0.991,1.027)	0.331
SA_lateralorbitofrontal	Hypertension	24	IVW	1.006	(0.986,1.027)	0.545
SA_lingual	Hypertension	26	IVW	1	(0.982,1.017)	0.957
SA_medialorbitofrontal	Hypertension	7	IVW	0.999	(0.966,1.035)	0.976
SA_middletemporal	Hypertension	24	IVW	1.021	(1.003,1.039)	0.02
SA_paracentral	Hypertension	15	IVW	0.986	(0.96,1.013)	0.296
SA_parahippocampal	Hypertension	13	IVW	0.971	(0.948,0.995)	0.018
SA_parsopercularis	Hypertension	19	IVW	1.003	(0.984,1.022)	0.786
SA_parsorbitalis	Hypertension	21	IVW	1.013	(0.995,1.031)	0.161
SA_parstriangularis	Hypertension	20	IVW	0.995	(0.98,1.01)	0.518
SA_pericalcarine	Hypertension	36	IVW	0.999	(0.988,1.011)	0.926
SA_postcentral	Hypertension	18	IVW	0.998	(0.98,1.016)	0.79
SA_posteriorcingulate	Hypertension	12	IVW	1.032	(1.009,1.056)	0.007
SA_precentral	Hypertension	15	IVW	0.993	(0.977,1.01)	0.414
SA_precuneus	Hypertension	22	IVW	1	(0.981,1.019)	0.987
SA_rostralanteriorcingulate	Hypertension	12	IVW	1.016	(0.986,1.046)	0.301
SA_rostralmiddlefrontal	Hypertension	22	IVW	1.015	(0.997,1.034)	0.101
SA_superiorfrontal	Hypertension	13	IVW	1.019	(0.994,1.044)	0.133
SA_superiorparietal	Hypertension	28	IVW	0.986	(0.97,1.002)	0.076
SA_superiortemporal	Hypertension	22	IVW	0.972	(0.954,0.99)	0.003
SA_supramarginal	Hypertension	18	IVW	0.985	(0.968,1.002)	0.085
SA_temporalpole	Hypertension	9	IVW	1.025	(0.985,1.066)	0.22
SA_transversetemporal	Hypertension	18	IVW	0.99	(0.973,1.007)	0.251
TH_bankssts	Hypertension	6	IVW	1	(0.968,1.032)	0.997
TH_caudalanteriorcingulate	Hypertension	13	IVW	1.057	(1.034,1.082)	1.08e-06
TH_caudalmiddlefrontal	Hypertension	13	IVW	0.996	(0.97,1.023)	0.791
TH_cuneus	Hypertension	10	IVW	1.035	(1.01,1.06)	0.005
TH_entorhinal	Hypertension	12	IVW	1.008	(0.974,1.043)	0.65
TH_frontalpole	Hypertension	13	IVW	1.004	(0.977,1.031)	0.78
TH_fusiform	Hypertension	8	IVW	0.993	(0.966,1.022)	0.635
TH_inferiorparietal	Hypertension	9	IVW	1.04	(0.997,1.084)	0.066
TH_inferiortemporal	Hypertension	10	IVW	1.004	(0.969,1.04)	0.823
TH_insula	Hypertension	18	IVW	0.995	(0.974,1.016)	0.637
TH_isthmuscingulate	Hypertension	13	IVW	1.023	(1.003,1.043)	0.022
TH_lateraloccipital	Hypertension	11	IVW	0.999	(0.974,1.026)	0.956
TH_lateralorbitofrontal	Hypertension	6	IVW	1.014	(0.969,1.061)	0.552
TH_lingual	Hypertension	20	IVW	0.993	(0.973,1.013)	0.479
TH_medialorbitofrontal	Hypertension	9	IVW	0.963	(0.93,0.997)	0.035
TH_middletemporal	Hypertension	14	IVW	1.005	(0.982,1.029)	0.666
TH_paracentral	Hypertension	11	IVW	1.011	(0.986,1.037)	0.402
TH_parahippocampal	Hypertension	17	IVW	0.991	(0.969,1.013)	0.431
TH_parsopercularis	Hypertension	15	IVW	0.997	(0.973,1.022)	0.817
TH_parsorbitalis	Hypertension	14	IVW	1.006	(0.977,1.036)	0.679
TH_parstriangularis	Hypertension	15	IVW	1.008	(0.975,1.041)	0.652
TH_pericalcarine	Hypertension	11	IVW	1.017	(0.984,1.051)	0.327
TH_postcentral	Hypertension	21	IVW	1.012	(0.999,1.026)	0.066
TH_posteriorcingulate	Hypertension	15	IVW	0.975	(0.951,1)	0.048
TH_precentral	Hypertension	18	IVW	0.99	(0.971,1.009)	0.284
TH_precuneus	Hypertension	15	IVW	1.02	(0.993,1.048)	0.144
TH_rostralanteriorcingulate	Hypertension	13	IVW	1.003	(0.98,1.026)	0.812
TH_rostralmiddlefrontal	Hypertension	11	IVW	0.99	(0.954,1.027)	0.589
TH_superiorfrontal	Hypertension	13	IVW	0.99	(0.967,1.013)	0.388
TH_superiorparietal	Hypertension	12	IVW	1.014	(0.994,1.035)	0.17
TH_superiortemporal	Hypertension	16	IVW	0.983	(0.958,1.008)	0.17
TH_supramarginal	Hypertension	12	IVW	1.002	(0.98,1.024)	0.866
TH_temporalpole	Hypertension	15	IVW	1.002	(0.978,1.027)	0.856
TH_transversetemporal	Hypertension	10	IVW	1.021	(0.987,1.056)	0.239
SA: surface area; TH: thickness; SNP: single nucleotide polymorphism; SE: standard error; OR, odds ratio; CI: confident interval.
